# Supplementary material for: Distinct and Competitive Regulatory Patterns of Tumor Suppressor Genes and Oncogenes in Ovarian Cancer
Source: PLoS One. 2012 Aug 30;7(8):e44175. doi: 10.1371/journal.pone.0044175 (PMC3431336; doi:10.1371/journal.pone.0044175)
Supplement: Table S1 — List of the 1257 ovarian cancer (OVC) candidate genes collected in this study. (XLSX) [file pone.0044175.s007.xlsx]

## Sheet: 1257 OVC genes
GeneID	Symbol	Number of data source
672	BRCA1	10
675	BRCA2	9
7157	TP53	7
5728	PTEN	7
5290	PIK3CA	7
2064	ERBB2	7
673	BRAF	6
4292	MLH1	6
3845	KRAS	6
1029	CDKN2A	6
898	CCNE1	5
4978	OPCML	5
208	AKT2	5
207	AKT1	5
1499	CTNNB1	5
7422	VEGFA	4
6416	MAP2K4	4
5925	RB1	4
51741	WWOX	4
4763	NF1	4
4609	MYC	4
2492	FSHR	4
1956	EGFR	4
11200	CHEK2	4
999	CDH1	3
94025	MUC16	3
9077	DIRAS3	3
7015	TERT	3
6790	AURKA	3
595	CCND1	3
5947	RBP1	3
5889	RAD51C	3
580	BARD1	3
57111	RAB25	3
56946	C11orf30	3
5243	ABCB1	3
5178	PEG3	3
472	ATM	3
4436	MSH2	3
4072	EPCAM	3
3815	KIT	3
3690	ITGB3	3
3481	IGF2	3
324	APC	3
2956	MSH6	3
2122	MECOM	3
2067	ERCC1	3
11012	KLK11	3
1030	CDKN2B	3
1017	CDK2	3
9967	THRAP3	2
9940	DLEC1	2
994	CDC25B	2
9846	GAB2	2
9823	ARMCX2	2
961	CD47	2
960	CD44	2
958	CD40	2
93210	PGAP3	2
9231	DLG5	2
92	ACVR2A	2
9166	EBAG9	2
9113	LATS1	2
84700	MYO18B	2
8295	TRRAP	2
79679	VTCN1	2
796	CALCA	2
7869	SEMA3B	2
7852	CXCR4	2
7849	PAX8	2
7273	TTN	2
7153	TOP2A	2
7124	TNF	2
7070	THY1	2
6794	STK11	2
6774	STAT3	2
6765	ST8	2
6678	SPARC	2
652	BMP4	2
6387	CXCL12	2
6320	CLEC11A	2
6196	RPS6KA2	2
598	BCL2L1	2
596	BCL2	2
5894	RAF1	2
5888	RAD51	2
5820	PVT1	2
574048	OVCAS1	2
56648	EIF5A2	2
5655	KLK10	2
5654	HTRA1	2
5653	KLK6	2
5606	MAP2K3	2
5584	PRKCI	2
55731	C17orf63	2
55554	KLK15	2
545	ATR	2
53904	MYO3A	2
5348	FXYD1	2
53353	LRP1B	2
5327	PLAT	2
5325	PLAGL1	2
5295	PIK3R1	2
5241	PGR	2
51773	RSF1	2
51755	CDK12	2
5071	PARK2	2
5046	PCSK6	2
4919	ROR1	2
4855	NOTCH4	2
4854	NOTCH3	2
4846	NOS3	2
4585	MUC4	2
4583	MUC2	2
4582	MUC1	2
4524	MTHFR	2
4318	MMP9	2
4313	MMP2	2
4312	MMP1	2
4233	MET	2
4214	MAP3K1	2
4193	MDM2	2
4162	MCAM	2
4089	SMAD4	2
4052	LTBP1	2
3897	L1CAM	2
3791	KDR	2
367	AR	2
3643	INSR	2
3611	ILK	2
3606	IL18	2
3569	IL6	2
3486	IGFBP3	2
3479	IGF1	2
331	XIAP	2
3212	HOXB2	2
3117	HLA-DQA1	2
3091	HIF1A	2
3082	HGF	2
2950	GSTP1	2
2944	GSTM1	2
2919	CXCL1	2
29103	DNAJC15	2
25818	KLK5	2
25803	SPDEF	2
2559	GABRA6	2
2475	MTOR	2
2348	FOLR1	2
23345	SYNE1	2
22800	RRAS2	2
2263	FGFR2	2
2099	ESR1	2
2065	ERBB3	2
2052	EPHX1	2
2041	EPHA1	2
1969	EPHA2	2
196528	ARID2	2
1950	EGF	2
1801	DPH1	2
1647	GADD45A	2
1630	DCC	2
1601	DAB2	2
1387	CREBBP	2
1365	CLDN3	2
1364	CLDN4	2
1312	COMT	2
120892	LRRK2	2
115701	ALPK2	2
114788	CSMD3	2
11186	RASSF1	2
11113	CIT	2
10788	IQGAP2	2
10769	PLK2	2
10381	TUBB3	2
1027	CDKN1B	2
1026	CDKN1A	2
1019	CDK4	2
1014	CDH16	2
1012	CDH13	2
998	CDC42	1
9961	MVP	1
995	CDC25C	1
993	CDC25A	1
9923	ZBTB40	1
991	CDC20	1
9900	SV2A	1
9891	NUAK1	1
9863	MAGI2	1
9839	ZEB2	1
9833	MELK	1
9821	RB1CC1	1
9794	MAML1	1
9757	MLL4	1
9745	ZNF536	1
9736	USP34	1
9735	KNTC1	1
9723	SEMA3E	1
9704	DHX34	1
9699	RIMS2	1
967	CD63	1
96626	LIMS3	1
9625	AATK	1
9622	KLK4	1
9617	MTRF1	1
9598		1
9576	SPAG6	1
9515	STXBP5L	1
9473	C1orf38	1
9472	AKAP6	1
947	CD34	1
9429	ABCG2	1
942	CD86	1
9415	FADS2	1
941	CD80	1
939	CD27	1
9378	NRXN1	1
93659	CGB5	1
9349	RPL23	1
934		1
9338	TCEAL1	1
9334	B4GALT5	1
9332	CD163	1
931	MS4A1	1
93035	PKHD1L1	1
93	ACVR2B	1
92949	ADAMTSL1	1
928	CD9	1
9274	BCL7C	1
9245	GCNT3	1
9213	XPR1	1
9212	AURKB	1
91975	ZNF300	1
91752	ZNF804A	1
9170	LPAR2	1
9169	SCAF11	1
9168	TMSB10	1
91584	PLXNA4	1
91392	ZNF502	1
9121	SLC16A5	1
91074	ANKRD30A	1
91	ACVR1B	1
90853	SPOCD1	1
90780	PYGO2	1
90768	MGC45800	1
9076	CLDN1	1
9068	ANGPTL1	1
9064	MAP3K6	1
90523	MLIP	1
9040	UBE2M	1
8999	CDKL2	1
8991	SELENBP1	1
899	CCNF	1
89845	ABCC10	1
89795	NAV3	1
894	CCND2	1
8927	BSN	1
8925	HERC1	1
8914	TIMELESS	1
89122	TRIM4	1
891	CCNB1	1
8897	MTMR3	1
8893	EIF2B5	1
8875	VNN2	1
8837	CFLAR	1
8835	SOCS2	1
8805	TRIM24	1
8797	TNFRSF10A	1
8795	TNFRSF10B	1
8777	MPDZ	1
8743	TNFSF10	1
874	CBR3	1
8735	MYH13	1
8701	DNAH11	1
8692	HYAL2	1
8678	BECN1	1
8651	SOCS1	1
8647	ABCB11	1
864	RUNX3	1
8635	RNASET2	1
8631	SKAP1	1
8626	TP63	1
8612	PPAP2C	1
8611	PPAP2A	1
8605	PLA2G4C	1
8600	TNFSF11	1
8576	STK16	1
8572	PDLIM4	1
857	CAV1	1
8567	MADD	1
85478	CCDC65	1
85453	TSPYL5	1
8538	BARX2	1
85358	SHANK3	1
8528	DDO	1
8502	PKP4	1
85004	RERG	1
84816	RTN4IP1	1
8479	HIRIP3	1
84658	EMR3	1
84643	KIF2B	1
84631	SLITRK2	1
8450	CUL4B	1
84467	FBN3	1
84456	L3MBTL3	1
84441	MAML2	1
84343	HPS3	1
84336	TMEM101	1
84299	MIEN1	1
84217	ZMYND12	1
84181	CHD6	1
84164	ASCC2	1
84162	KIAA1109	1
841	CASP8	1
84059	GPR98	1
8404	SPARCL1	1
83990	BRIP1	1
83872	HMCN1	1
8382	NME5	1
83743	GRWD1	1
83741	TFAP2D	1
83690	CRISPLD1	1
8365	HIST1H4H	1
836	CASP3	1
8353	HIST1H3E	1
8348	HIST1H2BO	1
83464	APH1B	1
8346	HIST1H2BI	1
8344	HIST1H2BE	1
8336	HIST1H2AM	1
8335	HIST1H2AB	1
8313	AXIN2	1
8289	ARID1A	1
8243	SMC1A	1
8242	KDM5C	1
8228	PNPLA4	1
8218	CLTCL1	1
8202	NCOA3	1
81857	MED25	1
81856	ZNF611	1
818	CAMK2G	1
81788	NUAK2	1
8169		1
81539	SLC38A1	1
8142	BCPR	1
814	CAMK4	1
8111	GPR68	1
81099	OR4F17	1
8091	HMGA2	1
80830	APOL6	1
80781	COL18A1	1
80736	SLC44A4	1
80328	ULBP2	1
80312	TET1	1
8029	CUBN	1
80271	ITPKC	1
80216	ALPK1	1
80184	CEP290	1
80174	DBF4B	1
80122	YSK4	1
80070	ADAMTS20	1
80028	FBXL18	1
80017	C14orf159	1
79913	ACTR5	1
7991	TUSC3	1
79901	CYBRD1	1
79899	PRR5L	1
79891	ZNF671	1
79782	LRRC31	1
79760	GEMIN7	1
79728	PALB2	1
79663	HSPBAP1	1
79633	FAT4	1
79631	EFTUD1	1
79628	SH3TC2	1
793	CALB1	1
79183	TTPAL	1
7915	ALDH5A1	1
79053	ALG8	1
79027	ZNF655	1
79026	AHNAK	1
79012	CAMKV	1
7867	MAPKAPK3	1
7850	IL1R2	1
781	CACNA2D1	1
7802	DNALI1	1
780	DDR1	1
776	CACNA1D	1
775	CACNA1C	1
7738	ZNF184	1
7629	ZNF76	1
7593	MZF1	1
7538	ZFP36	1
752014	CEMP1	1
7518	XRCC4	1
7516	XRCC2	1
7515	XRCC1	1
7507	XPA	1
7490	WT1	1
7482	WNT2B	1
7453	WARS	1
7421	VDR	1
7402	UTRN	1
7399	USH2A	1
7388	UQCRH	1
7373	COL14A1	1
7314	UBB	1
7298	TYMS	1
7276	TTR	1
7251	TSG101	1
718	C3	1
7173	TPO	1
716	C1S	1
7149	TOC	1
710	SERPING1	1
7059	THBS3	1
7046	TGFBR1	1
7045	TGFBI	1
7040	TGFB1	1
7038	TG	1
7020	TFAP2A	1
7012	TERC	1
7011	TEP1	1
7010	TEK	1
6954	TCP11	1
6939	TCF15	1
6928	HNF1B	1
6926	TBX3	1
692099	FAM86DP	1
6910	TBX5	1
6909	TBX2	1
6908	TBP	1
6875	TAF4B	1
6872	TAF1	1
6840	SVIL	1
6829	SUPT5H	1
6789	STK4	1
6776	STAT5A	1
6775	STAT4	1
6772	STAT1	1
6750	SST	1
6733	SRPK2	1
6710	SPTB	1
6690	SPINK1	1
6672	SP100	1
667	DST	1
6660	SOX5	1
6653	SORL1	1
6648	SOD2	1
6623	SNCG	1
65996	MGC2752	1
65987	KCTD14	1
6597	SMARCA4	1
6590	SLPI	1
659	BMPR2	1
6565	SLC15A2	1
654835	FAM138C	1
654463	FER1L6	1
654433	LOC654433	1
652737		1
652710		1
65266	WNK4	1
6513	SLC2A1	1
65125	WNK1	1
6509	SLC1A4	1
65056	GPBP1	1
6502	SKP2	1
650	BMP2	1
64848	YTHDC2	1
64798	DEPTOR	1
64763	ZNF574	1
6476	SI	1
6472	SHMT2	1
6470	SHMT1	1
645520	FAM138A	1
64478	CSMD1	1
6447	SCG5	1
64427	TTC31	1
64344	HIF3A	1
64321	SOX17	1
641702	FAM138F	1
63916	ELMO2	1
6382	SDC1	1
6366	CCL21	1
6356	CCL11	1
6347	CCL2	1
6336	SCN10A	1
6335	SCN9A	1
6334	SCN8A	1
6326	SCN2A	1
6323	SCN1A	1
6309	SC5DL	1
6298	SAI1	1
6263	RYR3	1
6261	RYR1	1
6249	CLIP1	1
6229	RPS24	1
6198	RPS6KB1	1
6098	ROS1	1
6093	ROCK1	1
60676	PAPPA2	1
60625	DHX35	1
60489	APOBEC3G	1
60468	BACH2	1
60436	TGIF2	1
6036	RNASE2	1
6035	RNASE1	1
6009	RHEB	1
5987	TRIM27	1
5979	RET	1
59345	GNB4	1
5932	RBBP8	1
5919	RARRES2	1
590	BCHE	1
58508	MLL3	1
58506	SCAF1	1
58499	ZNF462	1
581	BAX	1
5803	PTPRZ1	1
5793	PTPRG	1
578	BAK1	1
57787	MARK4	1
5770	PTPN1	1
577	BAI3	1
57680	CHD8	1
57674	RNF213	1
57649	PHF12	1
57628	DPP10	1
57584	ARHGAP21	1
57578	UNC79	1
57558	USP35	1
57554	LRRC7	1
57535	KIAA1324	1
57531	HACE1	1
57521	RPTOR	1
57520	HECW2	1
5747	PTK2	1
57448	BIRC6	1
574411	MIR451	1
5742	PTGS1	1
574	BAGE	1
5730	PTGDS	1
573	BAG1	1
572	BAD	1
57188	ADAMTSL3	1
57136	C20orf3	1
571	BACH1	1
57088	PLSCR4	1
5704	PSMC4	1
57007	CXCR7	1
56849	TCEAL7	1
567	B2M	1
56654	NPDC1	1
56547	MMP26	1
5651	TMPRSS15	1
5650	KLK7	1
5649	RELN	1
5645	PRSS2	1
5644	PRSS1	1
56259	CTNNBL1	1
56255	TMX4	1
56243	KIAA1217	1
56169	GSDMC	1
56155	TEX14	1
56145	PCDHA3	1
56133	PCDHB2	1
5609	MAP2K7	1
5604	MAP2K1	1
5599	MAPK8	1
55954	ZMAT5	1
5595	MAPK3	1
5594	MAPK1	1
55930	MYO5C	1
5591	PRKDC	1
55856	ACOT13	1
5583	PRKCH	1
55813	UTP6	1
55796	MBNL3	1
5579	PRKCB	1
55776	C6orf64	1
55761	TTC17	1
55749	CCAR1	1
55743	CHFR	1
55700	MAP7D1	1
55690	PACS1	1
5569	PKIA	1
5566	PRKACA	1
5558	PRIM2	1
55576	STAB2	1
55567	DNAH3	1
55534	MAML3	1
55450	CAMK2N1	1
554234	RPL36AP40	1
55422	ZNF331	1
553137	LOC553137	1
55294	FBXW7	1
55281	TMEM140	1
5528	PPP2R5D	1
55278	QRSL1	1
55259	CASC1	1
55258	THNSL2	1
5524	PPP2R4	1
55183	RIF1	1
5518	PPP2R1A	1
55101	ATP5SL	1
55095	SAMD4B	1
5506	PPP1R3A	1
55024	BANK1	1
5500	PPP1CB	1
54960	GEMIN8	1
54940	OCIAD1	1
54939	COMMD4	1
54914	KIAA1797	1
54883	CWC25	1
54882	ANKHD1	1
54861	SNRK	1
54810	GIPC2	1
54796	BNC2	1
54704	PDP1	1
5468	PPARG	1
54658	UGT1A1	1
54531	MIER2	1
54497	HEATR5B	1
54468	MIOS	1
5444	PON1	1
54407	SLC38A2	1
54361	WNT4	1
5423	POLB	1
54212	SNTG1	1
540	ATP7B	1
5395	PMS2	1
53919	SLCO1C1	1
53916	RAB4B	1
53905	DUOX1	1
53832	IL20RA	1
53827	FXYD5	1
53822	FXYD7	1
538	ATP7A	1
5378	PMS1	1
5368	PNOC	1
5361	PLXNA1	1
5349	FXYD3	1
5347	PLK1	1
5329	PLAUR	1
5328	PLAU	1
5314	PKHD1	1
5268	SERPINB5	1
5261	PHKG2	1
51816	CECR1	1
5179	PENK	1
5176	SERPINF1	1
51751	HIGD1B	1
51742	ARID4B	1
51701	NLK	1
51663	ZFR	1
51596	CUTA	1
51566	ARMCX3	1
5156	PDGFRA	1
51439	FAM8A1	1
51435	SCARA3	1
51352	WT1-AS	1
51309	ARMCX1	1
51230	PHF20	1
51227	PIGP	1
51213	LUZP4	1
51198	C9orf53	1
51176	LEF1	1
5106	PCK2	1
51059	FAM135B	1
5097	PCDH1	1
50943	FOXP3	1
5066	PAM	1
5054	SERPINE1	1
50509	COL5A3	1
5016	OVGP1	1
4994	OR3A1	1
4921	DDR2	1
4916	NTRK3	1
4915	NTRK2	1
4914	NTRK1	1
49	ACR	1
4892	NRAP	1
4790	NFKB1	1
478	ATP1A3	1
4756	NEO1	1
4752	NEK3	1
4718	NDUFC2	1
4692	NDN	1
4683	NBN	1
467	ATF3	1
4664	NAB1	1
4638	MYLK	1
4622	MYH4	1
4620	MYH2	1
4619	MYH1	1
4610	MYCL1	1
460	ASTN1	1
4586	MUC5AC	1
4584	MUC3A	1
4507	MTAP	1
4493	MT1E	1
4487	MSX1	1
4481	MSR1	1
4478	MSN	1
4437	MSH3	1
440279	UNC13C	1
440	ASNS	1
43847	KLK14	1
4353	MPO	1
4350	MPG	1
4323	MMP14	1
4317	MMP8	1
4316	MMP7	1
4314	MMP3	1
4301	MLLT4	1
43	ACHE	1
4297	MLL	1
4288	MKI67	1
4283	CXCL9	1
4267	CD99	1
4261	CIITA	1
4256	MGP	1
4254	KITLG	1
4239	MFAP4	1
4221	MEN1	1
4217	MAP3K5	1
4216	MAP3K4	1
4215	MAP3K3	1
4179	CD46	1
4163	MCC	1
415	ARSE	1
4147	MATN2	1
4145	MATK	1
4139	MARK1	1
4137	MAPT	1
4133	MAP2	1
4103	MAGEA4	1
4100	MAGEA1	1
4085	MAD2L1	1
4077	NBR1	1
406936	MIR144	1
4065	LY75	1
4056	LTC4S	1
404734	ANKHD1-EIF4EBP3	1
4036	LRP2	1
4035	LRP1	1
4033	LRMP	1
4013	VWA5A	1
400027	LOC400027	1
399844	FLJ45445	1
3956	LGALS1	1
3938	LCT	1
3927	LASP1	1
3916	LAMP1	1
3909	LAMA3	1
3908	LAMA2	1
390110	ACCSL	1
388698	FLG2	1
388228	SBK1	1
3860	KRT13	1
3851	KRT4	1
3844	KRASP1	1
3839	KPNA3	1
3814	KISS1	1
3778	KCNMA1	1
375513	GUSBP4	1
3755	KCNG1	1
375449	MAST4	1
374407	DNAJB13	1
3732	CD82	1
3714	JAG2	1
3702	ITK	1
366	AQP9	1
3598	IL13RA2	1
356	FASLG	1
3558	IL2	1
3551	IKBKB	1
354	KLK3	1
3485	IGFBP2	1
3480	IGF1R	1
348	APOE	1
345651	ACTBL2	1
344758	GPR149	1
3426	CFI	1
341640	FREM2	1
340533	KIAA2022	1
340061	TMEM173	1
3400	ID4	1
338645	LUZP2	1
3383	ICAM1	1
338	APOB	1
335	APOA1	1
3339	HSPG2	1
3338	DNAJC4	1
3336	HSPE1	1
3326	HSP90AB1	1
332	BIRC5	1
3316	HSPB2	1
3315	HSPB1	1
3306	HSPA2	1
3305	HSPA1L	1
3303	HSPA1A	1
329	BIRC2	1
3265	HRAS	1
3249	HPN	1
3240	HP	1
3232	HOXD3	1
3231	HOXD1	1
3218	HOXB8	1
3215	HOXB5	1
3213	HOXB3	1
3211	HOXB1	1
3205	HOXA9	1
32	ACACB	1
3159	HMGA1	1
3141	HLCS	1
3135	HLA-G	1
3123	HLA-DRB1	1
3112	HLA-DOB	1
3111	HLA-DOA	1
3109	HLA-DMB	1
3108	HLA-DMA	1
309	ANXA6	1
30848	CTAG2	1
3084	NRG1	1
307	ANXA4	1
3043	HBB	1
3037	HAS2	1
3005	H1F0	1
29959	NRBP1	1
2995	GYPC	1
29888	STRN4	1
29851	ICOS	1
29796	UQCR10	1
29760	BLNK	1
2963	GTF2F2	1
2954	GSTZ1	1
2952	GSTT1	1
2946	GSTM2	1
2932	GSK3B	1
2923	PDIA3	1
29123	ANKRD11	1
29108	PYCARD	1
29086	BABAM1	1
29072	SETD2	1
2896	GRN	1
2894	GRID1	1
2888	GRB14	1
2886	GRB7	1
288	ANK3	1
286827	TRIM59	1
286410	ATP11C	1
286256	LCN12	1
285962	FLJ40852	1
285313	IGSF10	1
285205	LOC285205	1
285194	LSAMP-AS3	1
285025	CCDC141	1
284942	RPL23AP82	1
284366	KLK9	1
284252	KCTD1	1
284217	LAMA1	1
284086	NEK8	1
283461	C12orf40	1
283316	CD163L1	1
283219	KCTD21	1
2822	GPLD1	1
2817	GPC1	1
2810	SFN	1
2804	GOLGB1	1
2796	GNRH1	1
2766	GMPR	1
275	AMT	1
27445	PCLO	1
2736	GLI2	1
273	AMPH	1
27250	PDCD4	1
27243	CHMP2A	1
27233	SULT1C4	1
27161	EIF2C2	1
27148	STK36	1
27095	TRAPPC3	1
2706	GJB2	1
2705	GJB1	1
26986	PABPC1	1
2697	GJA1	1
26960	NBEA	1
26872	STEAP1	1
268	AMH	1
26750	RPS6KC1	1
26747	NUFIP1	1
266812	NAP1L5	1
2660	MSTN	1
26580	BSCL2	1
26524	LATS2	1
26471	NUPR1	1
26298	EHF	1
26284	ERAL1	1
26278	SACS	1
2621	GAS6	1
26205	GMEB2	1
261729	STEAP2	1
26167	PCDHB5	1
26157	GIMAP2	1
26154	ABCA12	1
26145	IRF2BP1	1
26085	KLK13	1
26057	ANKRD17	1
26047	CNTNAP2	1
26033	ATRNL1	1
25999	CLIP3	1
25980	C20orf4	1
25976	TIPARP	1
259282	BOD1L	1
259232	NALCN	1
2592	GALT	1
25909	AHCTF1	1
25878	MXRA5	1
25859	PART1	1
25855	BRMS1	1
2571	GAD1	1
2550	GABBR1	1
2543	GAGE1	1
253512	SLC25A30	1
253260	RICTOR	1
246176	GAS2L2	1
2429	FRA9E	1
24147	FJX1	1
24139	EML2	1
23657	SLC7A11	1
23613	ZMYND8	1
23612	PHLDA3	1
23584	VSIG2	1
23566	LPAR3	1
23550	PSD4	1
23503	ZFYVE26	1
23499	MACF1	1
23492	CBX7	1
23418	CRB1	1
23405	DICER1	1
23381	SMG5	1
23362	PSD3	1
23358	USP24	1
23352	UBR4	1
2335	FN1	1
23328	SASH1	1
23321	TRIM2	1
23312	DMXL2	1
23295	MGRN1	1
23269	MGA	1
23268	DNMBP	1
23261	CAMTA1	1
23255	CCDC165	1
23229	ARHGEF9	1
23224	SYNE2	1
23213	SULF1	1
23211	ZC3H4	1
2321	FLT1	1
23195	MDN1	1
2319	FLOT2	1
23139	MAST2	1
23136	EPB41L3	1
2312	FLG	1
23078	KIAA0564	1
23077	MYCBP2	1
23072	HECW1	1
23051	ZHX3	1
2305	FOXM1	1
23026	MYO16	1
23020	SNRNP200	1
2302	FOXJ1	1
23013	SPEN	1
230	ALDOC	1
22999	RIMS1	1
22989	MYH15	1
22986	SORCS3	1
22974	TPX2	1
22878	TRAPPC8	1
22865	SLITRK3	1
22839	DLGAP4	1
22838	RNF44	1
22794	CASC3	1
225689	MAPK15	1
2246	FGF1	1
2241	FER	1
222584	FAM83B	1
222223	KIAA1324L	1
2217	FCGRT	1
221	ALDH3B1	1
2201	FBN2	1
220	ALDH1A3	1
2199	FBLN2	1
219578	ZNF804B	1
2195	FAT1	1
2194	FASN	1
2188	FANCF	1
2184	FAH	1
2177	FANCD2	1
216	ALDH1A1	1
2157	F8	1
214	ALCAM	1
2118	ETV4	1
2113	ETS1	1
2100	ESR2	1
2081	ERN1	1
2073	ERCC5	1
2071	ERCC3	1
2070	EYA4	1
2068	ERCC2	1
2066	ERBB4	1
2057	EPOR	1
2056	EPO	1
2050	EPHB4	1
2048	EPHB2	1
2047	EPHB1	1
2045	EPHA7	1
2044	EPHA5	1
2042	EPHA3	1
202333	CMYA5	1
202309	GAPT	1
202	AIM1	1
200576	PIKFYVE	1
200150	PLD5	1
200132	TCTEX1D1	1
1992	SERPINB1	1
199	AIF1	1
197257	LDHD	1
1951	CELSR3	1
1942	EFNA1	1
1917	EEF1A2	1
191585	PLAC4	1
1910	EDNRB	1
1909	EDNRA	1
1906	EDN1	1
1890	TYMP	1
1875	E2F5	1
1874	E2F4	1
1871	E2F3	1
1870	E2F2	1
1869	E2F1	1
185	AGTR1	1
1845	DUSP3	1
1831	TSC22D3	1
183	AGT	1
1826	DSCAM	1
182	JAG1	1
1806	DPYD	1
1795	DOCK3	1
1794	DOCK2	1
1789	DNMT3B	1
1786	DNMT1	1
1778	DYNC1H1	1
1773	DNASE1	1
1769	DNAH8	1
1767	DNAH5	1
1762	DMWD	1
1760	DMPK	1
1748	DLX4	1
171019	ADAMTS19	1
170690	ADAMTS16	1
169044	COL22A1	1
168507	PKD1L1	1
167227	DCP2	1
166968	MIER3	1
166	AES	1
165530	CLEC4F	1
165215	FAM171B	1
164832	LONRF2	1
164781	WDR69	1
164633	CABP7	1
163175	LGI4	1
1613	DAPK3	1
161291	TMEM30B	1
1612	DAPK1	1
1611	DAP	1
1588	CYP19A1	1
1586	CYP17A1	1
1580	CYP4B1	1
157680	VPS13B	1
1576	CYP3A4	1
157567	ANKRD46	1
157310	PEBP4	1
154754	TRY6	1
154664	ABCA13	1
1545	CYP1B1	1
1544	CYP1A2	1
1525	CXADR	1
1523	CUX1	1
152110	NEK10	1
1520	CTSS	1
1519	CTSO	1
151827	LRRC34	1
1514	CTSL1	1
151056	PLB1	1
1509	CTSD	1
1508	CTSB	1
150094	SIK1	1
1495	CTNNA1	1
1485	CTAG1B	1
147179	WIPF2	1
147015	DHRS13	1
146802	SLC47A2	1
146754	DNAH2	1
1465	CSRP1	1
146434	ZNF597	1
1462	VCAN	1
145581	LRFN5	1
1445	CSK	1
144402	CPNE8	1
144363	LYRM5	1
1441	CSF3R	1
1440	CSF3	1
1437	CSF2	1
1436	CSF1R	1
1435	CSF1	1
1410	CRYAB	1
140807	KRT72	1
140766	ADAMTS14	1
140609	NEK7	1
140576	S100A16	1
140469	MYO3B	1
140453	MUC17	1
1396	CRIP1	1
139378	GPR112	1
138474	TAF1L	1
1384	CRAT	1
137902	PXDNL	1
137835	TMEM71	1
1373	CPS1	1
1370	CPN2	1
134147	CMBL	1
133558	HEATR7B2	1
133383	C5orf35	1
133	ADM	1
132671	SPATA18	1
1326	MAP3K8	1
131873	COL6A6	1
1316	KLF6	1
1307	COL16A1	1
1306	COL15A1	1
130399	ACVR1C	1
1303	COL12A1	1
1301	COL11A1	1
13	AADAC	1
129684	CNTNAP5	1
129446	XIRP2	1
1293	COL6A3	1
1288	COL4A6	1
1286	COL4A4	1
128239	IQGAP3	1
127018	LYPLAL1	1
126549	ANKLE1	1
1261	CNGA3	1
124923	SGK494	1
124641	OVCA2	1
122060	SLAIN1	1
121256	TMEM132D	1
120114	FAT3	1
12	SERPINA3	1
1196	CLK2	1
119587	CPXM2	1
119391	GSTO2	1
116844	LRG1	1
116535	MRGPRF	1
116511	MAS1L	1
116159	CYYR1	1
115827	RAB3C	1
115761	ARL11	1
114795	TMEM132B	1
114784	CSMD2	1
114548	NLRP3	1
1130	LYST	1
112939	NACC1	1
11259	FILIP1L	1
112483	SAT2	1
11226	GALNT6	1
11214	AKAP13	1
11202	KLK8	1
11178	LZTS1	1
1117	CHI3L2	1
11158	RABL2B	1
11156	PTP4A3	1
11148	HHLA2	1
11144	DMC1	1
11128	POLR3A	1
11122	PTPRT	1
11119	BTN3A1	1
11047	ADRM1	1
11035	RIPK3	1
10973	ASCC3	1
10904	BLCAP	1
10857	PGRMC1	1
10801	2011-09-09	1
1080	CFTR	1
108	ADCY2	1
10791	VAMP5	1
10783	NEK6	1
10763	NES	1
10746	MAP3K2	1
10653	SPINT2	1
1063	CENPF	1
1062	CENPE	1
10615	SPAG5	1
10588	MTHFS	1
10563	CXCL13	1
10555	AGPAT2	1
10551	AGR2	1
10550	ARL6IP5	1
10537	UBD	1
10488	CREB3	1
10460	TACC3	1
1045	CDX2	1
10395	DLC1	1
1039	CDR2	1
10385	BTN2A2	1
1038	CDR1	1
10365	KLF2	1
1036	CDO1	1
10346	TRIM22	1
1032	CDKN2D	1
10313	RTN3	1
1031	CDKN2C	1
10298	PAK4	1
10287	RGS19	1
1028	CDKN1C	1
10278	EFS	1
10253	SPRY2	1
10240	MRPS31	1
10232	MSLN	1
10211	FLOT1	1
10206	TRIM13	1
10188	TNK2	1
10178	ODZ1	1
10161	LPAR6	1
1016	CDH18	1
10155	TRIM28	1
1015	CDH17	1
10142	AKAP9	1
10131	TRAP1	1
10129	FRY	1
10083	USH1C	1
1008	CDH10	1
10075	HUWE1	1
1007	CDH9	1
1006	CDH8	1
1004	CDH6	1
100288801	FRG2C	1
100271197	RPL31P42	1
10021	HCN4	1
100133941	CD24	1
100131827	ZNF717	1
100131691	LOC100131691	1
100131496	LOC100131496	1
100128675	LOC100128675	1
100128292	LOC100128292	1
100048912	CDKN2B-AS	1
10000	AKT3	1
100	ADA	1
