# Supplementary material for: Distinct and Competitive Regulatory Patterns of Tumor Suppressor Genes and Oncogenes in Ovarian Cancer
Source: PLoS One. 2012 Aug 30;7(8):e44175. doi: 10.1371/journal.pone.0044175 (PMC3431336; doi:10.1371/journal.pone.0044175)
Supplement: Table S3 — List of the 112 genes in the ovarian cancer-specific hierarchical regulatory network. (XLSX) [file pone.0044175.s009.xlsx]

## Sheet: The role of 112 Genes
GeneID	Symbol	Role in regulatory network		Note
56654	NPDC1	Target		TSG: tumor suppressor gene
5569	PKIA	Target		TF: transcription factor
51742	ARID4B	Target		OCG: oncogene
672	BRCA1	TSG
2113	ETS1	Target,TF
2066	ERBB4	Target
1027	CDKN1B	Target
5584	PRKCI	OCG
1871	E2F3	TF
185	AGTR1	Target
6678	SPARC	Target,TSG
999	CDH1	TSG
3845	KRAS	OCG
5747	PTK2	Target
5178	PEG3	TSG
2550	GABBR1	Target
5803	PTPRZ1	Target
864	RUNX3	TSG
8678	BECN1	Target
2246	FGF1	OCG
5295	PIK3R1	OCG
1031	CDKN2C	Target
5468	PPARG	Target
2932	GSK3B	Target
3732	CD82	Target
6774	STAT3	Target,TF
182	JAG1	Target
4683	NBN	TSG
7490	WT1	TSG
11200	CHEK2	Target,TSG
51176	LEF1	TF
3481	IGF2	Target
596	BCL2	Target
571	BACH1	TF
4292	MLH1	TSG
7849	PAX8	TF
26747	NUFIP1	Target
4914	NTRK1	Target
214	ALCAM	Target
7157	TP53	TSG
309	ANXA6	Target
5728	PTEN	TSG
6772	STAT1	TF
11186	RASSF1	TSG
1875	E2F5	TF
1445	CSK	Target
10253	SPRY2	Target
4846	NOS3	Target
3839	KPNA3	Target
2042	EPHA3	Target
1508	CTSB	Target
467	ATF3	TF
324	APC	TSG
4089	SMAD4	Target,TSG
1030	CDKN2B	TSG
4487	MSX1	Target
6794	STK11	TSG
4763	NF1	TSG
2321	FLT1	Target
6908	TBP	Target,TF
10801	SEP9	Target
57111	RAB25	OCG
5925	RB1	TSG
7422	VEGFA	Target
4221	MEN1	TSG
7515	XRCC1	TSG
5327	PLAT	Target
6776	STAT5A	Target
1326	MAP3K8	Target
6790	AURKA	OCG
1029	CDKN2A	TSG
7040	TGFB1	Target
208	AKT2	OCG
56259	CTNNBL1	Target
1956	EGFR	Target,OCG
4790	NFKB1	TF
6928	HNF1B	TF
6098	ROS1	Target
4436	MSH2	TSG
8091	HMGA2	TF
7046	TGFBR1	Target
9961	MVP	Target
578	BAK1	Target
9967	THRAP3	Target
3383	ICAM1	Target
1601	DAB2	TSG
307	ANXA4	Target
1017	CDK2	Target
6196	RPS6KA2	TSG
4609	MYC	Target,OCG
2335	FN1	Target
898	CCNE1	OCG
1387	CREBBP	Target
6775	STAT4	Target,TF
1026	CDKN1A	Target
4692	NDN	Target
4854	NOTCH3	OCG
2305	FOXM1	Target
1869	E2F1	TSG
5595	MAPK3	Target
5325	PLAGL1	TSG
5290	PIK3CA	OCG
675	BRCA2	TSG
3084	NRG1	Target
22839	DLGAP4	Target
51741	WWOX	TSG
841	CASP8	Target
472	ATM	TSG
1870	E2F2	TF
1917	EEF1A2	Target
2064	ERBB2	Target,OCG
993	CDC25A	Target
