# Supplementary material for: Distinct and Competitive Regulatory Patterns of Tumor Suppressor Genes and Oncogenes in Ovarian Cancer
Source: PLoS One. 2012 Aug 30;7(8):e44175. doi: 10.1371/journal.pone.0044175 (PMC3431336; doi:10.1371/journal.pone.0044175)
Supplement: Table S4 — Functional annotations of the 112 genes in the ovarian cancer-specific regulatory network. The functional annotation and statistical enrichment results are obtained from the DAVID functional classification tool. (XLSX) [file pone.0044175.s010.xlsx]

## Sheet: David annotation
Annotation source	Functional term	Raw P-value	Benjamini-Hochberg adjusted P-value
KEGG_PATHWAY	hsa05200:Pathways in cancer	9.63809e-33	8.77066e-31
GOTERM_BP_FAT	GO:0042127~regulation of cell proliferation	1.94734e-27	3.92389e-24
GOTERM_BP_FAT	GO:0010941~regulation of cell death	8.52834e-27	4.29615e-24
GOTERM_BP_FAT	GO:0042981~regulation of apoptosis	4.80728e-27	4.84334e-24
GOTERM_BP_FAT	GO:0043067~regulation of programmed cell death	7.30037e-27	4.90341e-24
GOTERM_BP_FAT	GO:0051726~regulation of cell cycle	2.01099e-22	8.1043e-20
KEGG_PATHWAY	hsa05215:Prostate cancer	4.18693e-21	1.90505e-19
KEGG_PATHWAY	hsa05212:Pancreatic cancer	2.50852e-20	7.60919e-19
SP_PIR_KEYWORDS	tumor suppressor	9.30749e-20	2.08488e-17
SP_PIR_KEYWORDS	disease mutation	6.45753e-19	7.23243e-17
KEGG_PATHWAY	hsa05220:Chronic myeloid leukemia	4.35255e-17	9.90206e-16
GOTERM_BP_FAT	GO:0007049~cell cycle	1.09268e-17	3.66959e-15
GOTERM_BP_FAT	GO:0043066~negative regulation of apoptosis	4.19623e-17	1.20792e-14
KEGG_PATHWAY	hsa05219:Bladder cancer	1.09291e-15	2.02061e-14
GOTERM_BP_FAT	GO:0060548~negative regulation of cell death	6.23878e-17	2.4869e-14
GOTERM_BP_FAT	GO:0043069~negative regulation of programmed cell death	5.8428e-17	2.79776e-14
SP_PIR_KEYWORDS	phosphoprotein	4.38365e-16	3.31957e-14
KEGG_PATHWAY	hsa04110:Cell cycle	3.15448e-15	4.71845e-14
SP_PIR_KEYWORDS	cell cycle	1.61218e-15	9.32587e-14
KEGG_PATHWAY	hsa05222:Small cell lung cancer	8.17678e-15	1.06803e-13
GOTERM_BP_FAT	GO:0008285~negative regulation of cell proliferation	8.715e-16	1.78968e-13
KEGG_PATHWAY	hsa05213:Endometrial cancer	3.29735e-14	3.75033e-13
GOTERM_BP_FAT	GO:0007050~cell cycle arrest	3.28299e-15	6.10068e-13
SP_PIR_KEYWORDS	kinase	1.36825e-14	6.11733e-13
GOTERM_BP_FAT	GO:0043065~positive regulation of apoptosis	4.34062e-15	6.7113e-13
GOTERM_BP_FAT	GO:0022402~cell cycle process	4.24179e-15	7.08433e-13
GOTERM_BP_FAT	GO:0010942~positive regulation of cell death	5.6349e-15	7.13096e-13
GOTERM_BP_FAT	GO:0010033~response to organic substance	5.30297e-15	7.15872e-13
GOTERM_BP_FAT	GO:0043068~positive regulation of programmed cell death	5.12561e-15	7.35079e-13
GOTERM_BP_FAT	GO:0031328~positive regulation of cellular biosynthetic process	1.00492e-14	1.19749e-12
GOTERM_BP_FAT	GO:0051173~positive regulation of nitrogen compound metabolic process	1.50806e-14	1.52123e-12
KEGG_PATHWAY	hsa05210:Colorectal cancer	1.50496e-13	1.52223e-12
GOTERM_BP_FAT	GO:0009891~positive regulation of biosynthetic process	1.46656e-14	1.5542e-12
GOTERM_BP_FAT	GO:0007169~transmembrane receptor protein tyrosine kinase signaling pathway	1.44429e-14	1.61571e-12
KEGG_PATHWAY	hsa05218:Melanoma	1.85627e-13	1.6892e-12
GOTERM_BP_FAT	GO:0040008~regulation of growth	2.89178e-14	2.76978e-12
GOTERM_BP_FAT	GO:0007167~enzyme linked receptor protein signaling pathway	3.06486e-14	2.80653e-12
KEGG_PATHWAY	hsa05223:Non-small cell lung cancer	1.43547e-12	1.18756e-11
GOTERM_BP_FAT	GO:0010557~positive regulation of macromolecule biosynthetic process	1.6576e-13	1.45217e-11
GOTERM_BP_FAT	GO:0045941~positive regulation of transcription	2.65624e-13	2.23057e-11
GOTERM_BP_FAT	GO:0045935~positive regulation of nucleobase, nucleoside, nucleotide and nucleic acid metabolic process	3.83033e-13	3.0872e-11
GOTERM_BP_FAT	GO:0010628~positive regulation of gene expression	5.26964e-13	4.08357e-11
GOTERM_BP_FAT	GO:0010604~positive regulation of macromolecule metabolic process	5.62986e-13	4.20161e-11
GOTERM_BP_FAT	GO:0002520~immune system development	6.35284e-13	4.57168e-11
GOTERM_BP_FAT	GO:0006917~induction of apoptosis	8.91002e-13	6.19059e-11
GOTERM_BP_FAT	GO:0012502~induction of programmed cell death	9.44156e-13	6.34143e-11
GOTERM_BP_FAT	GO:0007346~regulation of mitotic cell cycle	1.17139e-12	7.61408e-11
GOTERM_CC_FAT	GO:0031974~membrane-enclosed lumen	9.74832e-13	8.18905e-11
GOTERM_BP_FAT	GO:0042493~response to drug	1.35451e-12	8.52894e-11
KEGG_PATHWAY	hsa05214:Glioma	1.20666e-11	9.15057e-11
GOTERM_CC_FAT	GO:0031981~nuclear lumen	7.35487e-13	9.26759e-11
GOTERM_BP_FAT	GO:0051338~regulation of transferase activity	1.6023e-12	9.78359e-11
GOTERM_BP_FAT	GO:0045786~negative regulation of cell cycle	1.79433e-12	1.06341e-10
GOTERM_BP_FAT	GO:0042325~regulation of phosphorylation	1.95981e-12	1.12827e-10
GOTERM_CC_FAT	GO:0043233~organelle lumen	4.87371e-13	1.22822e-10
GOTERM_CC_FAT	GO:0005654~nucleoplasm	2.51444e-12	1.58409e-10
GOTERM_BP_FAT	GO:0045893~positive regulation of transcription, DNA-dependent	3.16835e-12	1.7734e-10
GOTERM_BP_FAT	GO:0045859~regulation of protein kinase activity	3.57412e-12	1.94646e-10
GOTERM_BP_FAT	GO:0051254~positive regulation of RNA metabolic process	3.76097e-12	1.99431e-10
GOTERM_BP_FAT	GO:0019220~regulation of phosphate metabolic process	4.45695e-12	2.30278e-10
GOTERM_BP_FAT	GO:0051174~regulation of phosphorus metabolic process	4.45695e-12	2.30278e-10
GOTERM_BP_FAT	GO:0043549~regulation of kinase activity	6.68493e-12	3.36751e-10
SP_PIR_KEYWORDS	phosphotransferase	1.0154e-11	3.79082e-10
GOTERM_BP_FAT	GO:0009719~response to endogenous stimulus	8.1155e-12	3.98848e-10
KEGG_PATHWAY	hsa04012:ErbB signaling pathway	6.43506e-11	4.50454e-10
GOTERM_BP_FAT	GO:0009725~response to hormone stimulus	1.10593e-11	5.30581e-10
GOTERM_BP_FAT	GO:0006468~protein amino acid phosphorylation	1.20895e-11	5.66517e-10
GOTERM_BP_FAT	GO:0045944~positive regulation of transcription from RNA polymerase II promoter	1.34665e-11	6.16702e-10
GOTERM_BP_FAT	GO:0014070~response to organic cyclic substance	1.38186e-11	6.18762e-10
GOTERM_BP_FAT	GO:0006793~phosphorus metabolic process	1.54255e-11	6.75701e-10
GOTERM_BP_FAT	GO:0006796~phosphate metabolic process	1.54255e-11	6.75701e-10
GOTERM_BP_FAT	GO:0016310~phosphorylation	2.14406e-11	9.1921e-10
GOTERM_BP_FAT	GO:0007242~intracellular signaling cascade	2.24174e-11	9.41064e-10
GOTERM_CC_FAT	GO:0070013~intracellular organelle lumen	2.27783e-11	1.14802e-09
BIOCARTA	h_g1Pathway:Cell Cycle: G1/S Check Point	6.14362e-12	1.17344e-09
GOTERM_BP_FAT	GO:0051270~regulation of cell motion	3.75614e-11	1.54462e-09
GOTERM_BP_FAT	GO:0001558~regulation of cell growth	4.04416e-11	1.6298e-09
SP_PIR_KEYWORDS	nucleus	6.57269e-11	2.10326e-09
GOTERM_BP_FAT	GO:0045926~negative regulation of growth	7.356e-11	2.90634e-09
GOTERM_BP_FAT	GO:0006355~regulation of transcription, DNA-dependent	8.48537e-11	3.28808e-09
GOTERM_BP_FAT	GO:0008284~positive regulation of cell proliferation	9.67605e-11	3.67872e-09
SP_PIR_KEYWORDS	ubl conjugation	1.47831e-10	3.67936e-09
SP_PIR_KEYWORDS	activator	1.35148e-10	3.78414e-09
GOTERM_BP_FAT	GO:0051252~regulation of RNA metabolic process	1.71011e-10	6.38123e-09
GOTERM_BP_FAT	GO:0050678~regulation of epithelial cell proliferation	2.32275e-10	8.50969e-09
SP_PIR_KEYWORDS	cell cycle control	4.12791e-10	9.24652e-09
GOTERM_BP_FAT	GO:0048534~hemopoietic or lymphoid organ development	2.64396e-10	9.51352e-09
GOTERM_BP_FAT	GO:0051272~positive regulation of cell motion	3.47201e-10	1.22739e-08
GOTERM_BP_FAT	GO:0000079~regulation of cyclin-dependent protein kinase activity	4.02516e-10	1.3984e-08
GOTERM_BP_FAT	GO:0048545~response to steroid hormone stimulus	4.12515e-10	1.40884e-08
GOTERM_BP_FAT	GO:0045597~positive regulation of cell differentiation	4.21435e-10	1.41532e-08
SP_PIR_KEYWORDS	Proto-oncogene	7.76718e-10	1.58168e-08
GOTERM_BP_FAT	GO:0051329~interphase of mitotic cell cycle	5.97759e-10	1.97457e-08
GOTERM_BP_FAT	GO:0030097~hemopoiesis	6.41168e-10	2.08379e-08
GOTERM_BP_FAT	GO:0051094~positive regulation of developmental process	7.07149e-10	2.26176e-08
GOTERM_BP_FAT	GO:0048732~gland development	8.18651e-10	2.53782e-08
GOTERM_BP_FAT	GO:0051325~interphase	8.16615e-10	2.57106e-08
GOTERM_BP_FAT	GO:0008361~regulation of cell size	1.04164e-09	3.18017e-08
INTERPRO	IPR017441:Protein kinase, ATP binding site	1.31539e-10	4.65648e-08
INTERPRO	IPR000719:Protein kinase, core	2.82064e-10	4.99254e-08
GOTERM_BP_FAT	GO:0008283~cell proliferation	1.69549e-09	5.09913e-08
UP_SEQ_FEATURE	binding site:ATP	3.0203e-10	5.6983e-08
UP_SEQ_FEATURE	domain:Protein kinase	2.19096e-10	6.2004e-08
UP_SEQ_FEATURE	mutagenesis site	1.19562e-10	6.76719e-08
GOTERM_BP_FAT	GO:0045449~regulation of transcription	2.54527e-09	7.54224e-08
KEGG_PATHWAY	hsa05216:Thyroid cancer	1.16325e-08	7.5611e-08
GOTERM_BP_FAT	GO:0000075~cell cycle checkpoint	2.82843e-09	8.25984e-08
GOTERM_BP_FAT	GO:0030308~negative regulation of cell growth	3.15222e-09	9.07389e-08
GOTERM_BP_FAT	GO:0007423~sensory organ development	4.12221e-09	1.16989e-07
GOTERM_BP_FAT	GO:0051348~negative regulation of transferase activity	4.80103e-09	1.34362e-07
GOTERM_BP_FAT	GO:0022403~cell cycle phase	4.9656e-09	1.37064e-07
UP_SEQ_FEATURE	sequence variant	1.35233e-09	1.53084e-07
GOTERM_BP_FAT	GO:0009628~response to abiotic stimulus	5.64501e-09	1.53712e-07
UP_SEQ_FEATURE	active site:Proton acceptor	1.17068e-09	1.65651e-07
GOTERM_BP_FAT	GO:0045792~negative regulation of cell size	6.49927e-09	1.74614e-07
GOTERM_BP_FAT	GO:0009314~response to radiation	7.35556e-09	1.95019e-07
SP_PIR_KEYWORDS	dna-binding	1.07861e-08	2.0134e-07
GOTERM_MF_FAT	GO:0030528~transcription regulator activity	8.55302e-10	2.70275e-07
GOTERM_BP_FAT	GO:0006916~anti-apoptosis	1.05026e-08	2.74841e-07
GOTERM_BP_FAT	GO:0030334~regulation of cell migration	1.07217e-08	2.76976e-07
GOTERM_BP_FAT	GO:0043627~response to estrogen stimulus	1.15616e-08	2.94895e-07
GOTERM_BP_FAT	GO:0030182~neuron differentiation	1.19521e-08	3.01043e-07
GOTERM_BP_FAT	GO:0006357~regulation of transcription from RNA polymerase II promoter	1.26971e-08	3.12008e-07
GOTERM_BP_FAT	GO:0030155~regulation of cell adhesion	1.26418e-08	3.14484e-07
GOTERM_BP_FAT	GO:0032880~regulation of protein localization	1.36453e-08	3.31267e-07
GOTERM_BP_FAT	GO:0000082~G1/S transition of mitotic cell cycle	1.41203e-08	3.38719e-07
SP_PIR_KEYWORDS	transcription regulation	2.03393e-08	3.50461e-07
SP_PIR_KEYWORDS	protein kinase inhibitor	2.42668e-08	3.88268e-07
GOTERM_BP_FAT	GO:0070482~response to oxygen levels	1.70959e-08	4.05274e-07
SP_PIR_KEYWORDS	Transcription	3.47238e-08	5.18543e-07
GOTERM_BP_FAT	GO:0043085~positive regulation of catalytic activity	2.97937e-08	6.98073e-07
GOTERM_BP_FAT	GO:0006469~negative regulation of protein kinase activity	3.11441e-08	7.21325e-07
SP_PIR_KEYWORDS	polymorphism	5.1812e-08	7.25367e-07
GOTERM_BP_FAT	GO:0032535~regulation of cellular component size	3.51275e-08	8.0434e-07
GOTERM_BP_FAT	GO:0044093~positive regulation of molecular function	3.81174e-08	8.53407e-07
GOTERM_BP_FAT	GO:0030335~positive regulation of cell migration	3.8083e-08	8.62216e-07
GOTERM_BP_FAT	GO:0033673~negative regulation of kinase activity	4.20328e-08	9.30726e-07
GOTERM_BP_FAT	GO:0040012~regulation of locomotion	4.46464e-08	9.77853e-07
GOTERM_BP_FAT	GO:0043086~negative regulation of catalytic activity	4.6211e-08	1.00124e-06
GOTERM_BP_FAT	GO:0042326~negative regulation of phosphorylation	6.40159e-08	1.37226e-06
GOTERM_BP_FAT	GO:0046649~lymphocyte activation	6.63096e-08	1.40646e-06
GOTERM_MF_FAT	GO:0003700~transcription factor activity	9.20477e-09	1.45435e-06
GOTERM_BP_FAT	GO:0010605~negative regulation of macromolecule metabolic process	7.26655e-08	1.52522e-06
GOTERM_BP_FAT	GO:0001822~kidney development	7.41338e-08	1.53999e-06
SP_PIR_KEYWORDS	ATP	1.21026e-07	1.59469e-06
KEGG_PATHWAY	hsa05221:Acute myeloid leukemia	2.94436e-07	1.78624e-06
GOTERM_BP_FAT	GO:0040017~positive regulation of locomotion	8.87854e-08	1.82554e-06
GOTERM_BP_FAT	GO:0002521~leukocyte differentiation	9.71454e-08	1.97725e-06
GOTERM_BP_FAT	GO:0010563~negative regulation of phosphorus metabolic process	1.01827e-07	2.05181e-06
GOTERM_BP_FAT	GO:0045936~negative regulation of phosphate metabolic process	1.01827e-07	2.05181e-06
GOTERM_BP_FAT	GO:0001666~response to hypoxia	1.2038e-07	2.40164e-06
GOTERM_BP_FAT	GO:0048514~blood vessel morphogenesis	1.26019e-07	2.48948e-06
GOTERM_BP_FAT	GO:0045934~negative regulation of nucleobase, nucleoside, nucleotide and nucleic acid metabolic process	1.28766e-07	2.51906e-06
GOTERM_MF_FAT	GO:0016563~transcription activator activity	2.84718e-08	2.99902e-06
GOTERM_BP_FAT	GO:0051172~negative regulation of nitrogen compound metabolic process	1.57689e-07	3.05521e-06
GOTERM_BP_FAT	GO:0045596~negative regulation of cell differentiation	1.62647e-07	3.12128e-06
SP_PIR_KEYWORDS	tyrosine-protein kinase	2.57027e-07	3.19855e-06
GOTERM_BP_FAT	GO:0045165~cell fate commitment	1.70074e-07	3.23301e-06
GOTERM_BP_FAT	GO:0008629~induction of apoptosis by intracellular signals	2.35401e-07	4.43301e-06
GOTERM_BP_FAT	GO:0001655~urogenital system development	2.41804e-07	4.51143e-06
GOTERM_BP_FAT	GO:0007568~aging	2.41804e-07	4.51143e-06
GOTERM_BP_FAT	GO:0019216~regulation of lipid metabolic process	2.82337e-07	5.21934e-06
GOTERM_MF_FAT	GO:0004672~protein kinase activity	6.71572e-08	5.3054e-06
GOTERM_BP_FAT	GO:0051052~regulation of DNA metabolic process	3.28647e-07	6.0202e-06
GOTERM_CC_FAT	GO:0045177~apical part of cell	1.43595e-07	6.03098e-06
KEGG_PATHWAY	hsa04115:p53 signaling pathway	1.19369e-06	6.78907e-06
GOTERM_BP_FAT	GO:0010647~positive regulation of cell communication	3.83543e-07	6.96249e-06
GOTERM_BP_FAT	GO:0046822~regulation of nucleocytoplasmic transport	3.89228e-07	7.0026e-06
GOTERM_BP_FAT	GO:0044092~negative regulation of molecular function	4.60166e-07	8.20559e-06
GOTERM_MF_FAT	GO:0008134~transcription factor binding	1.3488e-07	8.52435e-06
GOTERM_BP_FAT	GO:0010212~response to ionizing radiation	4.93387e-07	8.7208e-06
GOTERM_BP_FAT	GO:0001775~cell activation	5.0944e-07	8.92623e-06
SP_PIR_KEYWORDS	nucleotide-binding	7.9521e-07	9.37507e-06
GOTERM_MF_FAT	GO:0030291~protein serine/threonine kinase inhibitor activity	1.8007e-07	9.48364e-06
GOTERM_BP_FAT	GO:0070201~regulation of establishment of protein localization	5.46637e-07	9.49542e-06
GOTERM_BP_FAT	GO:0045321~leukocyte activation	5.53213e-07	9.52752e-06
BIOCARTA	h_RacCycDPathway:Influence of Ras and Rho proteins on G1 to S Transition	1.05562e-07	1.00811e-05
BIOCARTA	h_cellcyclePathway:Cyclins and Cell Cycle Regulation	1.59928e-07	1.0182e-05
GOTERM_BP_FAT	GO:0001568~blood vessel development	6.30799e-07	1.07716e-05
GOTERM_MF_FAT	GO:0046983~protein dimerization activity	3.05084e-07	1.20507e-05
GOTERM_MF_FAT	GO:0003677~DNA binding	2.77668e-07	1.25346e-05
UP_SEQ_FEATURE	nucleotide phosphate-binding region:ATP	1.36817e-07	1.29063e-05
GOTERM_BP_FAT	GO:0001944~vasculature development	8.15551e-07	1.38095e-05
GOTERM_BP_FAT	GO:0008219~cell death	1.01913e-06	1.71127e-05
SP_PIR_KEYWORDS	atp-binding	1.63877e-06	1.8354e-05
GOTERM_BP_FAT	GO:0016265~death	1.13512e-06	1.89029e-05
GOTERM_BP_FAT	GO:0006928~cell motion	1.2222e-06	2.01861e-05
GOTERM_BP_FAT	GO:0045736~negative regulation of cyclin-dependent protein kinase activity	1.26003e-06	2.06418e-05
GOTERM_BP_FAT	GO:0051051~negative regulation of transport	1.37745e-06	2.23833e-05
KEGG_PATHWAY	hsa04722:Neurotrophin signaling pathway	4.23915e-06	2.26917e-05
GOTERM_BP_FAT	GO:0050680~negative regulation of epithelial cell proliferation	1.44691e-06	2.3324e-05
GOTERM_BP_FAT	GO:0000278~mitotic cell cycle	1.55942e-06	2.4938e-05
GOTERM_BP_FAT	GO:0007243~protein kinase cascade	1.55942e-06	2.4938e-05
GOTERM_BP_FAT	GO:0032386~regulation of intracellular transport	1.57989e-06	2.50665e-05
GOTERM_CC_FAT	GO:0005667~transcription factor complex	7.14448e-07	2.57198e-05
GOTERM_MF_FAT	GO:0004861~cyclin-dependent protein kinase inhibitor activity	8.17175e-07	2.58224e-05
GOTERM_BP_FAT	GO:0030098~lymphocyte differentiation	1.72885e-06	2.72156e-05
GOTERM_MF_FAT	GO:0019207~kinase regulator activity	8.06782e-07	2.83266e-05
INTERPRO	IPR008266:Tyrosine protein kinase, active site	2.4807e-07	2.92718e-05
GOTERM_BP_FAT	GO:0031327~negative regulation of cellular biosynthetic process	2.33937e-06	3.65407e-05
GOTERM_BP_FAT	GO:0043009~chordate embryonic development	2.51736e-06	3.87206e-05
GOTERM_BP_FAT	GO:0042113~B cell activation	2.51281e-06	3.89479e-05
GOTERM_CC_FAT	GO:0044451~nucleoplasm part	1.26163e-06	3.97405e-05
GOTERM_BP_FAT	GO:0010629~negative regulation of gene expression	2.64159e-06	4.03235e-05
GOTERM_BP_FAT	GO:0006461~protein complex assembly	2.70998e-06	4.10564e-05
GOTERM_BP_FAT	GO:0070271~protein complex biogenesis	2.70998e-06	4.10564e-05
GOTERM_BP_FAT	GO:0009792~embryonic development ending in birth or egg hatching	2.78052e-06	4.18107e-05
GOTERM_BP_FAT	GO:0009890~negative regulation of biosynthetic process	3.11266e-06	4.64583e-05
GOTERM_BP_FAT	GO:0034097~response to cytokine stimulus	3.2665e-06	4.83959e-05
GOTERM_BP_FAT	GO:0042770~DNA damage response, signal transduction	3.55617e-06	5.1924e-05
GOTERM_BP_FAT	GO:0032989~cellular component morphogenesis	3.55196e-06	5.2241e-05
GOTERM_BP_FAT	GO:0032844~regulation of homeostatic process	3.71955e-06	5.39187e-05
GOTERM_BP_FAT	GO:0010564~regulation of cell cycle process	3.71955e-06	5.39187e-05
GOTERM_BP_FAT	GO:0016481~negative regulation of transcription	3.93784e-06	5.66752e-05
GOTERM_BP_FAT	GO:0001503~ossification	3.97116e-06	5.67495e-05
GOTERM_BP_FAT	GO:0033157~regulation of intracellular protein transport	4.02062e-06	5.70516e-05
GOTERM_BP_FAT	GO:0043434~response to peptide hormone stimulus	4.1074e-06	5.78754e-05
GOTERM_BP_FAT	GO:0000904~cell morphogenesis involved in differentiation	4.24662e-06	5.94215e-05
BIOCARTA	h_p53Pathway:p53 Signaling Pathway	1.52297e-06	7.27192e-05
KEGG_PATHWAY	hsa05211:Renal cell carcinoma	1.48806e-05	7.52272e-05
GOTERM_BP_FAT	GO:0000902~cell morphogenesis	5.58284e-06	7.75794e-05
KEGG_PATHWAY	hsa04150:mTOR signaling pathway	1.76798e-05	8.4674e-05
GOTERM_BP_FAT	GO:0008630~DNA damage response, signal transduction resulting in induction of apoptosis	6.14035e-06	8.47419e-05
SP_PIR_KEYWORDS	tyrosine-specific protein kinase	8.21253e-06	8.75969e-05
GOTERM_BP_FAT	GO:0060348~bone development	6.55646e-06	8.98688e-05
SP_PIR_KEYWORDS	autophosphorylation	9.10393e-06	9.26907e-05
GOTERM_MF_FAT	GO:0042802~identical protein binding	3.33604e-06	9.58309e-05
SP_PIR_KEYWORDS	cyclin	1.00692e-05	9.80609e-05
INTERPRO	IPR001245:Tyrosine protein kinase	1.11987e-06	9.91033e-05
GOTERM_BP_FAT	GO:0012501~programmed cell death	7.31908e-06	9.96437e-05
GOTERM_BP_FAT	GO:0010558~negative regulation of macromolecule biosynthetic process	7.50015e-06	0.000101423
GOTERM_BP_FAT	GO:0009411~response to UV	7.58808e-06	0.000101928
GOTERM_MF_FAT	GO:0019887~protein kinase regulator activity	3.93697e-06	0.000103668
GOTERM_BP_FAT	GO:0042592~homeostatic process	7.84713e-06	0.000104021
GOTERM_BP_FAT	GO:0048608~reproductive structure development	7.83771e-06	0.000104584
GOTERM_MF_FAT	GO:0019899~enzyme binding	4.33427e-06	0.000105351
GOTERM_BP_FAT	GO:0048609~reproductive process in a multicellular organism	8.05126e-06	0.000106029
GOTERM_BP_FAT	GO:0032504~multicellular organism reproduction	8.05126e-06	0.000106029
UP_SEQ_FEATURE	region of interest:Dimerization	1.39987e-06	0.000113183
SP_PIR_KEYWORDS	transferase	1.30135e-05	0.000116595
SP_PIR_KEYWORDS	Apoptosis	1.28405e-05	0.000119838
SP_PIR_KEYWORDS	serine/threonine-protein kinase	1.28405e-05	0.000119838
SP_PIR_KEYWORDS	isopeptide bond	1.60478e-05	0.000138249
GOTERM_BP_FAT	GO:0009991~response to extracellular stimulus	1.10476e-05	0.000144541
GOTERM_BP_FAT	GO:0030879~mammary gland development	1.1148e-05	0.000144914
GOTERM_MF_FAT	GO:0043565~sequence-specific DNA binding	6.84714e-06	0.000154538
GOTERM_BP_FAT	GO:0051050~positive regulation of transport	1.24339e-05	0.000160592
GOTERM_BP_FAT	GO:0043933~macromolecular complex subunit organization	1.36776e-05	0.000175529
GOTERM_BP_FAT	GO:0051345~positive regulation of hydrolase activity	1.39253e-05	0.000177578
GOTERM_BP_FAT	GO:0051781~positive regulation of cell division	1.43344e-05	0.000181644
GOTERM_MF_FAT	GO:0016538~cyclin-dependent protein kinase regulator activity	8.86588e-06	0.000186758
GOTERM_BP_FAT	GO:0009416~response to light stimulus	1.52885e-05	0.000191327
GOTERM_BP_FAT	GO:0051130~positive regulation of cellular component organization	1.52208e-05	0.000191671
GOTERM_MF_FAT	GO:0004860~protein kinase inhibitor activity	9.70967e-06	0.000191748
GOTERM_BP_FAT	GO:0042698~ovulation cycle	1.59521e-05	0.000198399
GOTERM_MF_FAT	GO:0019210~kinase inhibitor activity	1.1155e-05	0.000207331
GOTERM_BP_FAT	GO:0048666~neuron development	1.78882e-05	0.000221111
GOTERM_BP_FAT	GO:0050679~positive regulation of epithelial cell proliferation	1.84201e-05	0.000226297
SP_PIR_KEYWORDS	DNA binding	2.76993e-05	0.000229778
GOTERM_BP_FAT	GO:0031099~regeneration	1.8914e-05	0.000230955
GOTERM_CC_FAT	GO:0016324~apical plasma membrane	9.27159e-06	0.000259572
GOTERM_BP_FAT	GO:0065003~macromolecular complex assembly	2.19861e-05	0.000266847
GOTERM_BP_FAT	GO:0006351~transcription, DNA-dependent	2.30665e-05	0.000278281
GOTERM_BP_FAT	GO:0007093~mitotic cell cycle checkpoint	2.33596e-05	0.00028014
GOTERM_MF_FAT	GO:0004714~transmembrane receptor protein tyrosine kinase activity	1.62155e-05	0.000284634
GOTERM_BP_FAT	GO:0006915~apoptosis	2.4593e-05	0.000293185
GOTERM_BP_FAT	GO:0009967~positive regulation of signal transduction	2.5348e-05	0.000300407
GOTERM_BP_FAT	GO:0042306~regulation of protein import into nucleus	2.61864e-05	0.00030496
GOTERM_BP_FAT	GO:0032774~RNA biosynthetic process	2.61507e-05	0.000306315
GOTERM_BP_FAT	GO:0010828~positive regulation of glucose transport	2.60849e-05	0.000307332
GOTERM_BP_FAT	GO:0046326~positive regulation of glucose import	2.60849e-05	0.000307332
KEGG_PATHWAY	hsa04914:Progesterone-mediated oocyte maturation	6.77005e-05	0.000308
KEGG_PATHWAY	hsa04210:Apoptosis	7.35779e-05	0.000318798
GOTERM_BP_FAT	GO:0045892~negative regulation of transcription, DNA-dependent	2.89918e-05	0.000335687
GOTERM_BP_FAT	GO:0007548~sex differentiation	2.93441e-05	0.000337824
GOTERM_BP_FAT	GO:0031667~response to nutrient levels	2.98139e-05	0.000341282
KEGG_PATHWAY	hsa04510:Focal adhesion	8.55692e-05	0.000353898
GOTERM_BP_FAT	GO:0010332~response to gamma radiation	3.13811e-05	0.00035719
GOTERM_BP_FAT	GO:0051098~regulation of binding	3.22522e-05	0.000365042
GOTERM_BP_FAT	GO:0008406~gonad development	3.2839e-05	0.000369606
GOTERM_BP_FAT	GO:0051253~negative regulation of RNA metabolic process	3.41425e-05	0.00038214
GOTERM_BP_FAT	GO:0051302~regulation of cell division	3.62841e-05	0.000403862
GOTERM_BP_FAT	GO:0051674~localization of cell	3.65409e-05	0.000404486
GOTERM_BP_FAT	GO:0048870~cell motility	3.65409e-05	0.000404486
GOTERM_BP_FAT	GO:0051223~regulation of protein transport	3.68096e-05	0.000405233
GOTERM_BP_FAT	GO:0030183~B cell differentiation	4.0245e-05	0.000440638
GOTERM_BP_FAT	GO:0000077~DNA damage checkpoint	4.0245e-05	0.000440638
GOTERM_BP_FAT	GO:0060284~regulation of cell development	4.07408e-05	0.00044127
GOTERM_BP_FAT	GO:0043281~regulation of caspase activity	4.109e-05	0.000442673
GOTERM_BP_FAT	GO:0031175~neuron projection development	4.07142e-05	0.000443366
GOTERM_BP_FAT	GO:0007166~cell surface receptor linked signal transduction	4.17848e-05	0.000447762
GOTERM_BP_FAT	GO:0052548~regulation of endopeptidase activity	5.07616e-05	0.000541055
GOTERM_BP_FAT	GO:0031100~organ regeneration	5.20039e-05	0.000548492
GOTERM_BP_FAT	GO:0001501~skeletal system development	5.17682e-05	0.000548879
GOTERM_BP_FAT	GO:0000122~negative regulation of transcription from RNA polymerase II promoter	5.62435e-05	0.000590106
GOTERM_CC_FAT	GO:0005829~cytosol	2.35212e-05	0.000592566
GOTERM_BP_FAT	GO:0031570~DNA integrity checkpoint	5.95422e-05	0.00062147
GOTERM_BP_FAT	GO:0001952~regulation of cell-matrix adhesion	6.06706e-05	0.000629982
INTERPRO	IPR013799:STAT transcription factor, protein interaction	9.61736e-06	0.00068068
INTERPRO	IPR013800:STAT transcription factor, all-alpha	9.61736e-06	0.00068068
INTERPRO	IPR001217:STAT transcription factor, core	9.61736e-06	0.00068068
INTERPRO	IPR013801:STAT transcription factor, DNA-binding	9.61736e-06	0.00068068
INTERPRO	IPR012345:STAT transcription factor, DNA-binding, subdomain	9.61736e-06	0.00068068
GOTERM_BP_FAT	GO:0052547~regulation of peptidase activity	6.64048e-05	0.00068597
GOTERM_BP_FAT	GO:0032355~response to estradiol stimulus	7.1533e-05	0.000735159
UP_SEQ_FEATURE	region of interest:Transactivation	1.04518e-05	0.000739198
GOTERM_BP_FAT	GO:0045137~development of primary sexual characteristics	7.33779e-05	0.000750286
GOTERM_CC_FAT	GO:0043232~intracellular non-membrane-bounded organelle	3.30385e-05	0.000756609
GOTERM_CC_FAT	GO:0043228~non-membrane-bounded organelle	3.30385e-05	0.000756609
GOTERM_BP_FAT	GO:0006350~transcription	7.49145e-05	0.000762126
KEGG_PATHWAY	hsa04370:VEGF signaling pathway	0.000193875	0.000766852
GOTERM_MF_FAT	GO:0046982~protein heterodimerization activity	4.6535e-05	0.00077367
GOTERM_BP_FAT	GO:0016477~cell migration	7.65673e-05	0.000775021
GOTERM_MF_FAT	GO:0001883~purine nucleoside binding	4.98311e-05	0.000787041
SP_PIR_KEYWORDS	Li-Fraumeni syndrome	9.8635e-05	0.000788808
GOTERM_MF_FAT	GO:0004713~protein tyrosine kinase activity	5.87445e-05	0.000843454
GOTERM_MF_FAT	GO:0001882~nucleoside binding	5.63528e-05	0.000847639
GOTERM_BP_FAT	GO:0051336~regulation of hydrolase activity	8.47328e-05	0.000853355
GOTERM_BP_FAT	GO:0043523~regulation of neuron apoptosis	8.56788e-05	0.000858587
KEGG_PATHWAY	hsa04520:Adherens junction	0.00022881	0.000867296
GOTERM_BP_FAT	GO:0001701~in utero embryonic development	8.70099e-05	0.000867606
INTERPRO	IPR015633:E2F Family	1.53137e-05	0.000903108
GOTERM_BP_FAT	GO:0032388~positive regulation of intracellular transport	9.29936e-05	0.000922682
GOTERM_BP_FAT	GO:0032870~cellular response to hormone stimulus	9.81974e-05	0.000969518
UP_SEQ_FEATURE	short sequence motif:DEF box	1.56114e-05	0.000981309
BIOCARTA	h_tgfbPathway:TGF beta signaling pathway	2.63824e-05	0.00100731
GOTERM_BP_FAT	GO:0008637~apoptotic mitochondrial changes	0.000106111	0.0010425
GOTERM_BP_FAT	GO:0043280~positive regulation of caspase activity	0.00010968	0.00107233
GOTERM_BP_FAT	GO:0010952~positive regulation of peptidase activity	0.00010968	0.00107233
GOTERM_MF_FAT	GO:0017076~purine nucleotide binding	7.92725e-05	0.00108859
GOTERM_BP_FAT	GO:0006366~transcription from RNA polymerase II promoter	0.000112966	0.0010991
SMART	SM00219:TyrKc	1.22775e-05	0.00111664
GOTERM_MF_FAT	GO:0005524~ATP binding	9.013e-05	0.00113865
GOTERM_MF_FAT	GO:0032553~ribonucleotide binding	8.83766e-05	0.001163
GOTERM_MF_FAT	GO:0032555~purine ribonucleotide binding	8.83766e-05	0.001163
SP_PIR_KEYWORDS	acetylation	0.000151715	0.00117127
KEGG_PATHWAY	hsa04010:MAPK signaling pathway	0.000332655	0.00121033
GOTERM_MF_FAT	GO:0030554~adenyl nucleotide binding	0.000102156	0.00124088
GOTERM_BP_FAT	GO:0007584~response to nutrient	0.000135386	0.00131078
GOTERM_BP_FAT	GO:0046324~regulation of glucose import	0.000136297	0.00131329
GOTERM_BP_FAT	GO:0007569~cell aging	0.000136297	0.00131329
GOTERM_MF_FAT	GO:0032559~adenyl ribonucleotide binding	0.00011268	0.00131798
GOTERM_BP_FAT	GO:0022602~ovulation cycle process	0.000139078	0.00133369
GOTERM_BP_FAT	GO:0006302~double-strand break repair	0.000139078	0.00133369
GOTERM_BP_FAT	GO:0006275~regulation of DNA replication	0.000139078	0.00133369
GOTERM_BP_FAT	GO:0048872~homeostasis of number of cells	0.000153712	0.00146003
GOTERM_BP_FAT	GO:0010827~regulation of glucose transport	0.000153516	0.00146508
GOTERM_MF_FAT	GO:0003690~double-stranded DNA binding	0.000132032	0.00148907
GOTERM_BP_FAT	GO:0008585~female gonad development	0.000161792	0.00152952
SP_PIR_KEYWORDS	chromosomal rearrangement	0.000215444	0.00160753
GOTERM_BP_FAT	GO:0060341~regulation of cellular localization	0.000175157	0.00164804
GOTERM_BP_FAT	GO:0033554~cellular response to stress	0.000176439	0.00165239
GOTERM_BP_FAT	GO:0010627~regulation of protein kinase cascade	0.000180519	0.00168274
KEGG_PATHWAY	hsa04350:TGF-beta signaling pathway	0.000487605	0.00170558
GOTERM_BP_FAT	GO:0001525~angiogenesis	0.000191113	0.00177321
GOTERM_BP_FAT	GO:0001776~leukocyte homeostasis	0.000192591	0.00177873
SP_PIR_KEYWORDS	host-virus interaction	0.000248788	0.0017963
GOTERM_BP_FAT	GO:0051222~positive regulation of protein transport	0.00020105	0.00184832
GOTERM_MF_FAT	GO:0043566~structure-specific DNA binding	0.000171325	0.00186527
GOTERM_BP_FAT	GO:0006974~response to DNA damage stimulus	0.000206651	0.00189114
GOTERM_MF_FAT	GO:0004674~protein serine/threonine kinase activity	0.000179703	0.00189125
GOTERM_BP_FAT	GO:0032869~cellular response to insulin stimulus	0.000215627	0.00196429
GOTERM_BP_FAT	GO:0032990~cell part morphogenesis	0.000222023	0.0020134
GOTERM_CC_FAT	GO:0005730~nucleolus	9.62518e-05	0.00201934
GOTERM_BP_FAT	GO:0046660~female sex differentiation	0.000230995	0.00208531
GOTERM_BP_FAT	GO:0046545~development of primary female sexual characteristics	0.000230995	0.00208531
KEGG_PATHWAY	hsa04320:Dorso-ventral axis formation	0.000642957	0.00216535
GOTERM_BP_FAT	GO:0010035~response to inorganic substance	0.000248918	0.00223693
INTERPRO	IPR003316:Transcription factor E2F/dimerisation partner (TDP)	4.44728e-05	0.00224658
GOTERM_BP_FAT	GO:0022612~gland morphogenesis	0.000263998	0.00234099
GOTERM_BP_FAT	GO:0051053~negative regulation of DNA metabolic process	0.000263974	0.00235112
GOTERM_BP_FAT	GO:0003006~reproductive developmental process	0.00026365	0.00235866
BIOCARTA	h_atmPathway:ATM Signaling Pathway	7.52896e-05	0.00239394
UP_SEQ_FEATURE	domain:Leucine-zipper	4.39323e-05	0.00248353
SP_PIR_KEYWORDS	duplication	0.000358468	0.00250658
GOTERM_BP_FAT	GO:0051341~regulation of oxidoreductase activity	0.000291496	0.00257322
GOTERM_BP_FAT	GO:0032101~regulation of response to external stimulus	0.000296637	0.00260713
KEGG_PATHWAY	hsa04630:Jak-STAT signaling pathway	0.000859838	0.00269563
KEGG_PATHWAY	hsa04062:Chemokine signaling pathway	0.000836513	0.00271611
GOTERM_BP_FAT	GO:0031575~G1/S transition checkpoint	0.000318693	0.00278858
GOTERM_BP_FAT	GO:0051896~regulation of protein kinase B signaling cascade	0.000318693	0.00278858
GOTERM_BP_FAT	GO:0001763~morphogenesis of a branching structure	0.000320713	0.0027941
GOTERM_BP_FAT	GO:0048812~neuron projection morphogenesis	0.000322355	0.00279629
GOTERM_BP_FAT	GO:0007507~heart development	0.000343239	0.00296446
GOTERM_BP_FAT	GO:0001649~osteoblast differentiation	0.000352622	0.0030324
SP_PIR_KEYWORDS	SH2 domain	0.000460856	0.00312406
GOTERM_BP_FAT	GO:0033993~response to lipid	0.000380195	0.00325528
GOTERM_BP_FAT	GO:0043497~regulation of protein heterodimerization activity	0.000381922	0.00325621
GOTERM_BP_FAT	GO:0001824~blastocyst development	0.000386393	0.00326664
GOTERM_BP_FAT	GO:0050767~regulation of neurogenesis	0.000385228	0.00327052
PIR_SUPERFAMILY	PIRSF015568:signal transducer and transcription activator STAT5A	3.68584e-05	0.00331182
GOTERM_BP_FAT	GO:0035295~tube development	0.000400322	0.00337008
GOTERM_BP_FAT	GO:0001656~metanephros development	0.000422414	0.00354098
KEGG_PATHWAY	hsa04620:Toll-like receptor signaling pathway	0.00119462	0.00361927
SP_PIR_KEYWORDS	angiogenesis	0.000574804	0.00378087
KEGG_PATHWAY	hsa04662:B cell receptor signaling pathway	0.00129237	0.00378899
GOTERM_MF_FAT	GO:0043125~ErbB-3 class receptor binding	0.000384638	0.0039139
GOTERM_BP_FAT	GO:0001932~regulation of protein amino acid phosphorylation	0.000493861	0.00412167
GOTERM_BP_FAT	GO:0048660~regulation of smooth muscle cell proliferation	0.000501544	0.00416841
GOTERM_BP_FAT	GO:0045834~positive regulation of lipid metabolic process	0.000501544	0.00416841
GOTERM_BP_FAT	GO:0018108~peptidyl-tyrosine phosphorylation	0.000501544	0.00416841
GOTERM_BP_FAT	GO:0010810~regulation of cell-substrate adhesion	0.000501544	0.00416841
GOTERM_BP_FAT	GO:0051385~response to mineralocorticoid stimulus	0.000524961	0.00434475
GOTERM_BP_FAT	GO:0032570~response to progesterone stimulus	0.000524961	0.00434475
GOTERM_BP_FAT	GO:0042110~T cell activation	0.000536449	0.00442149
GOTERM_BP_FAT	GO:0048511~rhythmic process	0.000583131	0.00478586
GOTERM_BP_FAT	GO:0018212~peptidyl-tyrosine modification	0.000590695	0.00482815
GOTERM_BP_FAT	GO:0001836~release of cytochrome c from mitochondria	0.000608875	0.00495633
KEGG_PATHWAY	hsa04660:T cell receptor signaling pathway	0.00176705	0.00501686
GOTERM_BP_FAT	GO:0031399~regulation of protein modification process	0.000625381	0.00506992
UP_SEQ_FEATURE	region of interest:Cyclin A/CDK2 binding	9.98958e-05	0.00512716
GOTERM_BP_FAT	GO:0019217~regulation of fatty acid metabolic process	0.000639243	0.00516128
INTERPRO	IPR017442:Serine/threonine protein kinase-related	0.00013226	0.00518906
INTERPRO	IPR008271:Serine/threonine protein kinase, active site	0.00011793	0.00520513
SP_PIR_KEYWORDS	dna repair	0.000846445	0.00540488
GOTERM_BP_FAT	GO:0048589~developmental growth	0.000677217	0.00544534
GOTERM_BP_FAT	GO:0001654~eye development	0.000685928	0.0054933
GOTERM_BP_FAT	GO:0016445~somatic diversification of immunoglobulins	0.000700895	0.00559066
GOTERM_BP_FAT	GO:0045930~negative regulation of mitotic cell cycle	0.000700895	0.00559066
GOTERM_BP_FAT	GO:0006259~DNA metabolic process	0.000763113	0.00606163
GOTERM_BP_FAT	GO:0030030~cell projection organization	0.000766626	0.00606556
GOTERM_BP_FAT	GO:0051247~positive regulation of protein metabolic process	0.000771143	0.00607735
GOTERM_BP_FAT	GO:0048858~cell projection morphogenesis	0.000813367	0.00638423
GOTERM_BP_FAT	GO:0048878~chemical homeostasis	0.000845734	0.0066118
KEGG_PATHWAY	hsa04810:Regulation of actin cytoskeleton	0.00240548	0.00661928
GOTERM_BP_FAT	GO:0042060~wound healing	0.000887815	0.00691298
GOTERM_BP_FAT	GO:0051960~regulation of nervous system development	0.000915387	0.00709958
GOTERM_BP_FAT	GO:0006919~activation of caspase activity	0.000925166	0.00714769
GOTERM_BP_FAT	GO:0007406~negative regulation of neuroblast proliferation	0.000944776	0.0072432
GOTERM_BP_FAT	GO:0060391~positive regulation of SMAD protein nuclear translocation	0.000944776	0.0072432
GOTERM_BP_FAT	GO:0060390~regulation of SMAD protein nuclear translocation	0.000944776	0.0072432
GOTERM_BP_FAT	GO:0007409~axonogenesis	0.000943631	0.00726206
SP_PIR_KEYWORDS	DNA damage	0.00121932	0.00756275
GOTERM_BP_FAT	GO:0043583~ear development	0.00100929	0.00770682
GOTERM_BP_FAT	GO:0010948~negative regulation of cell cycle process	0.00102856	0.00782387
GOTERM_BP_FAT	GO:0032768~regulation of monooxygenase activity	0.00102856	0.00782387
UP_SEQ_FEATURE	cross-link:Glycyl lysine isopeptide (Lys-Gly) (interchain with G-Cter in SUMO)	0.000169931	0.00798371
GOTERM_BP_FAT	GO:0048771~tissue remodeling	0.00106131	0.00804174
GOTERM_BP_FAT	GO:0042327~positive regulation of phosphorylation	0.00110844	0.00836612
GOTERM_BP_FAT	GO:0034330~cell junction organization	0.0011344	0.00852936
GOTERM_BP_FAT	GO:0010565~regulation of cellular ketone metabolic process	0.0011344	0.00852936
GOTERM_BP_FAT	GO:0009611~response to wounding	0.00113985	0.00853836
GOTERM_BP_FAT	GO:0030330~DNA damage response, signal transduction by p53 class mediator	0.00115594	0.00862641
SP_PIR_KEYWORDS	mitogen	0.00146935	0.00886259
INTERPRO	IPR016245:Tyrosine protein kinase, receptor-type, EGF/ERB/XmrK	0.000257002	0.00905778
GOTERM_BP_FAT	GO:0010562~positive regulation of phosphorus metabolic process	0.00127048	0.00944272
GOTERM_BP_FAT	GO:0032868~response to insulin stimulus	0.00127048	0.00944272
GOTERM_BP_FAT	GO:0045937~positive regulation of phosphate metabolic process	0.00127048	0.00944272
GOTERM_BP_FAT	GO:0002200~somatic diversification of immune receptors	0.00129285	0.009573
GOTERM_BP_FAT	GO:0033077~T cell differentiation in the thymus	0.00129285	0.009573
GOTERM_BP_FAT	GO:0033160~positive regulation of protein import into nucleus, translocation	0.00131573	0.00970604
GOTERM_BP_FAT	GO:0014065~phosphoinositide 3-kinase cascade	0.00131573	0.00970604
GOTERM_BP_FAT	GO:0043496~regulation of protein homodimerization activity	0.00131573	0.00970604
GOTERM_BP_FAT	GO:0000279~M phase	0.0013487	0.00991196
BIOCARTA	h_egfPathway:EGF Signaling Pathway	0.000371359	0.0100835
INTERPRO	IPR002290:Serine/threonine protein kinase	0.000320175	0.0102525
GOTERM_MF_FAT	GO:0032403~protein complex binding	0.00105003	0.0103208
GOTERM_BP_FAT	GO:0030900~forebrain development	0.00142673	0.0104447
GOTERM_BP_FAT	GO:0002260~lymphocyte homeostasis	0.00143955	0.0105001
GOTERM_BP_FAT	GO:0009636~response to toxin	0.0014622	0.0106261
GOTERM_BP_FAT	GO:0048667~cell morphogenesis involved in neuron differentiation	0.00149658	0.0108357
GOTERM_BP_FAT	GO:0032268~regulation of cellular protein metabolic process	0.00151473	0.0109272
KEGG_PATHWAY	hsa04960:Aldosterone-regulated sodium reabsorption	0.00422245	0.0112613
GOTERM_BP_FAT	GO:0006310~DNA recombination	0.00157859	0.0113451
GOTERM_BP_FAT	GO:0030856~regulation of epithelial cell differentiation	0.0015963	0.011431
GOTERM_BP_FAT	GO:0051271~negative regulation of cell motion	0.0016486	0.0117618
GOTERM_BP_FAT	GO:0045471~response to ethanol	0.00174772	0.0123776
GOTERM_BP_FAT	GO:0032103~positive regulation of response to external stimulus	0.00174772	0.0123776
GOTERM_BP_FAT	GO:0031668~cellular response to extracellular stimulus	0.00174772	0.0123776
GOTERM_BP_FAT	GO:0060396~growth hormone receptor signaling pathway	0.00174508	0.0124026
GOTERM_BP_FAT	GO:0002377~immunoglobulin production	0.00176333	0.0124439
GOTERM_MF_FAT	GO:0000166~nucleotide binding	0.00133299	0.0126917
GOTERM_BP_FAT	GO:0042063~gliogenesis	0.0018509	0.0130129
GOTERM_BP_FAT	GO:0007292~female gamete generation	0.0018509	0.0130129
GOTERM_BP_FAT	GO:0030217~T cell differentiation	0.0018509	0.0130129
GOTERM_BP_FAT	GO:0048754~branching morphogenesis of a tube	0.0018509	0.0130129
GOTERM_BP_FAT	GO:0043408~regulation of MAPKKK cascade	0.0018621	0.0130457
GOTERM_BP_FAT	GO:0048661~positive regulation of smooth muscle cell proliferation	0.00194089	0.0135007
GOTERM_BP_FAT	GO:0002440~production of molecular mediator of immune response	0.00194089	0.0135007
GOTERM_BP_FAT	GO:0007565~female pregnancy	0.00193844	0.0135305
PIR_SUPERFAMILY	PIRSF000619:tyrosine-protein kinase, EGF receptor type	0.000318819	0.0142467
GOTERM_BP_FAT	GO:0006281~DNA repair	0.00208242	0.0144293
GOTERM_BP_FAT	GO:0060021~palate development	0.0021292	0.0147009
GOTERM_BP_FAT	GO:0045860~positive regulation of protein kinase activity	0.00216381	0.0148874
GOTERM_BP_FAT	GO:0033158~regulation of protein import into nucleus, translocation	0.00223189	0.0153005
GOTERM_BP_FAT	GO:0060416~response to growth hormone stimulus	0.00223189	0.0153005
GOTERM_BP_FAT	GO:0035270~endocrine system development	0.00230597	0.0157514
GOTERM_BP_FAT	GO:0048592~eye morphogenesis	0.00230597	0.0157514
GOTERM_BP_FAT	GO:0045639~positive regulation of myeloid cell differentiation	0.0023285	0.0158505
KEGG_PATHWAY	hsa04910:Insulin signaling pathway	0.00616472	0.0159493
GOTERM_CC_FAT	GO:0005694~chromosome	0.000919138	0.0164159
GOTERM_BP_FAT	GO:0045637~regulation of myeloid cell differentiation	0.00243075	0.0164861
GOTERM_BP_FAT	GO:0019221~cytokine-mediated signaling pathway	0.00243075	0.0164861
GOTERM_CC_FAT	GO:0044427~chromosomal part	0.000865694	0.0166483
GOTERM_BP_FAT	GO:0033674~positive regulation of kinase activity	0.00263692	0.0177544
GOTERM_BP_FAT	GO:0051301~cell division	0.00263456	0.017798
GOTERM_BP_FAT	GO:0001953~negative regulation of cell-matrix adhesion	0.00277521	0.0185542
GOTERM_BP_FAT	GO:0014074~response to purine	0.00277521	0.0185542
GOTERM_BP_FAT	GO:0032270~positive regulation of cellular protein metabolic process	0.00276677	0.0185598
PIR_SUPERFAMILY	PIRSF036346:cyclin-dependent kinase inhibitor p19	0.000633329	0.0188264
PIR_SUPERFAMILY	PIRSF000619:TyrPK_EGF-R	0.000633329	0.0188264
BIOCARTA	h_ctcfPathway:CTCF: First Multivalent Nuclear Factor	0.000808305	0.0191209
GOTERM_CC_FAT	GO:0016023~cytoplasmic membrane-bounded vesicle	0.00118718	0.0197587
GOTERM_BP_FAT	GO:0030521~androgen receptor signaling pathway	0.00299434	0.0199406
GOTERM_BP_FAT	GO:0010741~negative regulation of protein kinase cascade	0.00299434	0.0199406
GOTERM_BP_FAT	GO:0030522~intracellular receptor-mediated signaling pathway	0.00312482	0.0207335
GOTERM_BP_FAT	GO:0051347~positive regulation of transferase activity	0.00326034	0.0215535
GOTERM_BP_FAT	GO:0048598~embryonic morphogenesis	0.0033614	0.0221427
GOTERM_BP_FAT	GO:0046902~regulation of mitochondrial membrane permeability	0.00337412	0.0221534
GOTERM_BP_FAT	GO:0051897~positive regulation of protein kinase B signaling cascade	0.00337412	0.0221534
GOTERM_BP_FAT	GO:0010812~negative regulation of cell-substrate adhesion	0.00337412	0.0221534
GOTERM_BP_FAT	GO:0002250~adaptive immune response	0.00343673	0.0224874
GOTERM_BP_FAT	GO:0002460~adaptive immune response based on somatic recombination of immune receptors built from immunoglobulin superfamily domains	0.00343673	0.0224874
GOTERM_BP_FAT	GO:0044057~regulation of system process	0.00349638	0.0227999
GOTERM_BP_FAT	GO:0051240~positive regulation of multicellular organismal process	0.00357111	0.0232075
GOTERM_BP_FAT	GO:0040007~growth	0.0036183	0.0233607
GOTERM_BP_FAT	GO:0035239~tube morphogenesis	0.00361581	0.0234197
INTERPRO	IPR000494:EGF receptor, L domain	0.000887911	0.023899
INTERPRO	IPR006211:Furin-like cysteine rich region	0.000887911	0.023899
GOTERM_BP_FAT	GO:0007259~JAK-STAT cascade	0.00376626	0.0242286
GOTERM_BP_FAT	GO:0017015~regulation of transforming growth factor beta receptor signaling pathway	0.00376626	0.0242286
GOTERM_CC_FAT	GO:0031988~membrane-bounded vesicle	0.0015615	0.0243124
BIOCARTA	h_ptenPathway:PTEN dependent cell cycle arrest and apoptosis	0.00129154	0.0243822
INTERPRO	IPR000980:SH2 motif	0.000842499	0.0245576
GOTERM_BP_FAT	GO:0019953~sexual reproduction	0.00384316	0.0246395
GOTERM_BP_FAT	GO:0045927~positive regulation of growth	0.00394332	0.0251948
BIOCARTA	h_p27Pathway:Regulation of p27 Phosphorylation during Cell Cycle Progression	0.00121916	0.0255568
GOTERM_BP_FAT	GO:0002208~somatic diversification of immunoglobulins during immune response	0.00402771	0.0255663
GOTERM_BP_FAT	GO:0051926~negative regulation of calcium ion transport	0.00402771	0.0255663
GOTERM_BP_FAT	GO:0002204~somatic recombination of immunoglobulin genes during immune response	0.00402771	0.0255663
GOTERM_BP_FAT	GO:0045190~isotype switching	0.00402771	0.0255663
GOTERM_BP_FAT	GO:0031401~positive regulation of protein modification process	0.00402192	0.0256104
GOTERM_BP_FAT	GO:0006953~acute-phase response	0.004048	0.0256132
GOTERM_BP_FAT	GO:0010959~regulation of metal ion transport	0.00412283	0.0259999
GOTERM_MF_FAT	GO:0031625~ubiquitin protein ligase binding	0.00302329	0.026967
BIOCARTA	h_atrbrcaPathway:Role of BRCA1, BRCA2 and ATR in Cancer Susceptibility	0.00160067	0.0274323
GOTERM_MF_FAT	GO:0047485~protein N-terminus binding	0.00301165	0.0276436
SP_PIR_KEYWORDS	growth factor receptor	0.00475366	0.0276976
GOTERM_BP_FAT	GO:0006352~transcription initiation	0.00449826	0.0282508
GOTERM_BP_FAT	GO:0050670~regulation of lymphocyte proliferation	0.00449826	0.0282508
GOTERM_BP_FAT	GO:0032583~regulation of gene-specific transcription	0.00454294	0.0284396
GOTERM_BP_FAT	GO:0002252~immune effector process	0.00454294	0.0284396
GOTERM_MF_FAT	GO:0019900~kinase binding	0.00329488	0.0285539
GOTERM_BP_FAT	GO:0007276~gamete generation	0.00459589	0.0286781
GOTERM_BP_FAT	GO:0031647~regulation of protein stability	0.00464913	0.0289169
GOTERM_BP_FAT	GO:0070663~regulation of leukocyte proliferation	0.00469433	0.029105
GOTERM_BP_FAT	GO:0032944~regulation of mononuclear cell proliferation	0.00469433	0.029105
GOTERM_BP_FAT	GO:0002381~immunoglobulin production during immune response	0.00473507	0.0292646
GOTERM_MF_FAT	GO:0035257~nuclear hormone receptor binding	0.00347731	0.0293117
GOTERM_BP_FAT	GO:0048871~multicellular organismal homeostasis	0.00489608	0.0301547
GOTERM_BP_FAT	GO:0007162~negative regulation of cell adhesion	0.00496883	0.030504
GOTERM_MF_FAT	GO:0019903~protein phosphatase binding	0.0038025	0.0311844
GOTERM_BP_FAT	GO:0007005~mitochondrion organization	0.00514288	0.0314626
GOTERM_BP_FAT	GO:0031669~cellular response to nutrient levels	0.0053015	0.0323218
GOTERM_BP_FAT	GO:0009952~anterior/posterior pattern formation	0.00546301	0.0331924
GOTERM_BP_FAT	GO:0010862~positive regulation of pathway-restricted SMAD protein phosphorylation	0.00549531	0.0332858
GOTERM_BP_FAT	GO:0033135~regulation of peptidyl-serine phosphorylation	0.00549531	0.0332858
GOTERM_BP_FAT	GO:0043405~regulation of MAP kinase activity	0.00562825	0.0339776
GOTERM_BP_FAT	GO:0050768~negative regulation of neurogenesis	0.00564726	0.0339892
GOTERM_BP_FAT	GO:0001934~positive regulation of protein amino acid phosphorylation	0.00576129	0.0345625
GOTERM_BP_FAT	GO:0051129~negative regulation of cellular component organization	0.005797	0.0346707
GOTERM_BP_FAT	GO:0044087~regulation of cellular component biogenesis	0.005797	0.0346707
GOTERM_BP_FAT	GO:0007389~pattern specification process	0.00581803	0.0346919
INTERPRO	IPR011991:Winged helix repressor DNA-binding	0.00150606	0.0373934
GOTERM_BP_FAT	GO:0010165~response to X-ray	0.00630755	0.0374541
SP_PIR_KEYWORDS	growth factor	0.00702179	0.0396645
GOTERM_BP_FAT	GO:0030099~myeloid cell differentiation	0.00672302	0.0397629
GOTERM_BP_FAT	GO:0010721~negative regulation of cell development	0.0067645	0.0398874
GOTERM_CC_FAT	GO:0030141~secretory granule	0.00286648	0.0416598
GOTERM_BP_FAT	GO:0051412~response to corticosterone stimulus	0.00717091	0.0419963
GOTERM_BP_FAT	GO:0050999~regulation of nitric-oxide synthase activity	0.00717091	0.0419963
GOTERM_BP_FAT	GO:0043535~regulation of blood vessel endothelial cell migration	0.00717091	0.0419963
GOTERM_BP_FAT	GO:0009896~positive regulation of catabolic process	0.00716398	0.0420783
GOTERM_MF_FAT	GO:0019902~phosphatase binding	0.00535208	0.0425502
GOTERM_MF_FAT	GO:0008022~protein C-terminus binding	0.00570365	0.043128
GOTERM_MF_FAT	GO:0051427~hormone receptor binding	0.00560055	0.0433988
GOTERM_BP_FAT	GO:0016202~regulation of striated muscle tissue development	0.00757717	0.0442031
GOTERM_MF_FAT	GO:0046332~SMAD binding	0.00606338	0.0447274
GOTERM_BP_FAT	GO:0048634~regulation of muscle development	0.0080042	0.0465111
GOTERM_BP_FAT	GO:0014031~mesenchymal cell development	0.0080042	0.0465111
GOTERM_BP_FAT	GO:0050864~regulation of B cell activation	0.0080042	0.0465111
GOTERM_BP_FAT	GO:0043524~negative regulation of neuron apoptosis	0.0080042	0.0465111
GOTERM_BP_FAT	GO:0048762~mesenchymal cell differentiation	0.0080042	0.0465111
GOTERM_BP_FAT	GO:0043409~negative regulation of MAPKKK cascade	0.00808454	0.0468342
GOTERM_BP_FAT	GO:0060393~regulation of pathway-restricted SMAD protein phosphorylation	0.00808454	0.0468342
GOTERM_BP_FAT	GO:0033043~regulation of organelle organization	0.00818997	0.0472973
GOTERM_BP_FAT	GO:0030324~lung development	0.00835612	0.0481001
GOTERM_BP_FAT	GO:0043269~regulation of ion transport	0.00835612	0.0481001
GOTERM_BP_FAT	GO:0060485~mesenchyme development	0.00844517	0.0484643
GOTERM_MF_FAT	GO:0019901~protein kinase binding	0.00678373	0.0487919
