# Supplementary material for: Distinct and Competitive Regulatory Patterns of Tumor Suppressor Genes and Oncogenes in Ovarian Cancer
Source: PLoS One. 2012 Aug 30;7(8):e44175. doi: 10.1371/journal.pone.0044175 (PMC3431336; doi:10.1371/journal.pone.0044175)
Supplement: Table S5 — List of regulatory loops in the ovarian cancer-specific regulatory network. The file contains all the TFs and their modulators that may regulate each other in a feedback loop style. (XLSX) [file pone.0044175.s011.xlsx]

## Sheet: Loops
TF	Modulator1 (target gene of the TF)	Modulator2	Role of modulator1	Role of modulator2	Note
E2F3	CHEK2	ATM	Tumor suppressor	Tumor suppressor	The TF column and the Modulator1 column are the regulators that could regulate each other in a loop style.
E2F3	CHEK2	BRCA2	Tumor suppressor	Tumor suppressor
E2F3	CHEK2	DAB2	Tumor suppressor	Tumor suppressor
E2F3	CHEK2	EGFR	Oncogene	Tumor suppressor
E2F3	CHEK2	NF1	Tumor suppressor	Tumor suppressor
E2F3	CHEK2	PIK3R1	Oncogene	Tumor suppressor
E2F3	CHEK2	PTEN	Tumor suppressor	Tumor suppressor
ETS1	EGFR	AURKA	Oncogene	Oncogene
ETS1	EGFR	MYC	Oncogene	Oncogene
ETS1	EGFR	RB1	Tumor suppressor	Oncogene
ETS1	EGFR	RUNX3	Tumor suppressor	Oncogene
ETS1	EGFR	WT1	Tumor suppressor	Oncogene
ETS1	ERBB2	WT1	Tumor suppressor	Oncogene
ETS1	ERBB2	WT1	Tumor suppressor	Oncogene
ETS1	SPARC	BRCA1	Tumor suppressor	Tumor suppressor
ETS1	SPARC	BRCA2	Tumor suppressor	Tumor suppressor
ETS1	SPARC	NF1	Tumor suppressor	Tumor suppressor
ETS1	SPARC	PTEN	Tumor suppressor	Tumor suppressor
ETS1	SPARC	RASSF1	Tumor suppressor	Tumor suppressor
ETS1	SPARC	WT1	Tumor suppressor	Tumor suppressor
HMGA2	MYC	CDKN2A	Tumor suppressor	Oncogene
HMGA2	MYC	CDKN2A	Tumor suppressor	Oncogene
HMGA2	MYC	CDKN2A	Tumor suppressor	Oncogene
HMGA2	MYC	CDKN2A	Tumor suppressor	Oncogene
HMGA2	MYC	CDKN2B	Tumor suppressor	Oncogene
HMGA2	MYC	CDKN2B	Tumor suppressor	Oncogene
HMGA2	MYC	CDKN2B	Tumor suppressor	Oncogene
HMGA2	MYC	CDKN2B	Tumor suppressor	Oncogene
HMGA2	MYC	MSH2	Tumor suppressor	Oncogene
HMGA2	MYC	MSH2	Tumor suppressor	Oncogene
HMGA2	MYC	MSH2	Tumor suppressor	Oncogene
HMGA2	MYC	MSH2	Tumor suppressor	Oncogene
HMGA2	MYC	PEG3	Tumor suppressor	Oncogene
HMGA2	MYC	PEG3	Tumor suppressor	Oncogene
HMGA2	MYC	PEG3	Tumor suppressor	Oncogene
HMGA2	MYC	PEG3	Tumor suppressor	Oncogene
HMGA2	MYC	PIK3CA	Oncogene	Oncogene
HMGA2	MYC	PIK3CA	Oncogene	Oncogene
HMGA2	MYC	PIK3CA	Oncogene	Oncogene
HMGA2	MYC	PIK3CA	Oncogene	Oncogene
HMGA2	MYC	PLAGL1	Tumor suppressor	Oncogene
HMGA2	MYC	PLAGL1	Tumor suppressor	Oncogene
HMGA2	MYC	PLAGL1	Tumor suppressor	Oncogene
HMGA2	MYC	PLAGL1	Tumor suppressor	Oncogene
HMGA2	MYC	PRKCI	Oncogene	Oncogene
HMGA2	MYC	PRKCI	Oncogene	Oncogene
HMGA2	MYC	PRKCI	Oncogene	Oncogene
HMGA2	MYC	PRKCI	Oncogene	Oncogene
HMGA2	MYC	RPS6KA2	Tumor suppressor	Oncogene
HMGA2	MYC	RPS6KA2	Tumor suppressor	Oncogene
HMGA2	MYC	RPS6KA2	Tumor suppressor	Oncogene
HMGA2	MYC	RPS6KA2	Tumor suppressor	Oncogene
HMGA2	MYC	RUNX3	Tumor suppressor	Oncogene
HMGA2	MYC	RUNX3	Tumor suppressor	Oncogene
HMGA2	MYC	RUNX3	Tumor suppressor	Oncogene
HMGA2	MYC	RUNX3	Tumor suppressor	Oncogene
HMGA2	MYC	SMAD4	Tumor suppressor	Oncogene
HMGA2	MYC	SMAD4	Tumor suppressor	Oncogene
HMGA2	MYC	SMAD4	Tumor suppressor	Oncogene
HMGA2	MYC	SMAD4	Tumor suppressor	Oncogene
HNF1B	MYC	AKT2	Oncogene	Oncogene
HNF1B	MYC	AKT2	Oncogene	Oncogene
HNF1B	MYC	AKT2	Oncogene	Oncogene
